# Supplementary material for: Insights into the skin microbiome dynamics of leprosy patients during multi-drug therapy and in healthy individuals from Brazil
Source: Sci Rep. 2018 Jun 8;8:8783. doi: 10.1038/s41598-018-27074-0 (PMC5993821; doi:10.1038/s41598-018-27074-0)
Supplement: Supplementary file 3 — Supplementary Dataset 1 [file 41598_2018_27074_MOESM3_ESM.xlsx]

## Sheet: Plan1
	CONTROL	CONTROL	CONTROL	CONTROL	CONTROL	CONTROL	CONTROL	CONTROL	CONTROL	CONTROL	CONTROL	CONTROL	CONTROL	CONTROL	CONTROL	CONTROL	CONTROL	CONTROL	CONTROL	1NLVI	2NLVI	3NLVI	4NLVI	5NLVI	6NLVI	7NLVI	8NLVI	9NLVI	10NLVI	11NLVI	13NLVI	14NLVI	15NLVI	16NLVI	17NLVI	18NLVI	19NLVI	20NLVI	21NLVI	22NLVI	23NLVI	24NLVI	25NLVI	26NLVI	27NLVI	1LVI	2LVI	3LVI	4LVI
Otu000001	1806	5382	746	564	120	541	406	709	1007	832	1628	574	106	75	224	2479	211	273	612	933	6088	1170	476	17776	86107	7895	4109	626	8	6061	9108	8296	857	71098	1721	4974	28	63	232	3717	35	7567	57	18567	636	98	7865	11	390
Otu000002	19042	38855	21199	36187	815	26598	23177	36548	40190	31436	41246	29099	1039	1064	929	1900	298	15044	28341	183	1882	4886	26111	274	3395	302	19773	24947	18	22	10419	2362	27800	186	7267	873	0	2	4	12656	18	16	274	14862	40204	1	6157	269	29004
Otu000003	8	62	15	33	0	16	5	67	96	31	25	31	0	0	0	0	0	14	22	0	416	0	1192	13	0	0	283	53	0	0	0	368707	43	2	6	0	0	0	0	126	0	3	0	0	133	0	23050	0	20
Otu000004	1923	1427	4153	904	18	649	701	2073	1066	1102	1081	865	5	57	1033	42	55	392	827	10877	271	0	815	11	55	2	347	881	3	0	0	203	649	8	319	40	12863	1552	0	281	52	12	1012	1109	1053	0	93	1	896
Otu000005	8439	16677	8354	12610	231	9515	8334	15760	15458	16975	14441	10241	79	533	5267	1271	268	6070	11188	0	543	0	12129	18	1008	833	7242	10860	0	17	6	4055	8956	213	9343	1	10	5	0	575	5	1	50	12010	14292	0	1723	0	18199
Otu000006	90	1320	32	17	15	52	17	59	29	23	506	27	9	0	9	5	0	8	40	0	0	0	3	1	35145	1128	264	19	0	259	2671	119	17	10496	18	0	0	0	1	245	0	0	0	221	23	0	235	0	1
Otu000007	381	762	507	520	9	385	412	874	745	618	462	1133	9	15	13	30	9	248	467	1	9440	0	380	0	41	0	5934	343	0	1	5	9607	247	20	1304	0	3	0	0	4582	2	11	111	10817	467	0	12743	0	166
Otu000008	2077	6727	6737	1097	209	527	664	598	880	768	1327	3149	828	2006	2533	2037	2034	338	420	2	12760	140	422	9	986	626	1086	705	0	17	5488	11235	425	258	13117	4	5	3	1	1636	55	19	26	4094	608	1	45716	12	323
Otu000009	121	273	191	288	7	211	212	327	271	385	294	231	97	0	60	314	0	106	271	0	17438	0	181	0	274	23	8317	290	0	9	38	14688	180	305	1938	0	0	0	0	7844	0	0	206	12650	314	0	20037	0	126
Otu000010	341	481	538	359	680	292	264	995	871	490	486	341	0	17956	17	30	4574	172	354	3	94	12135	9989	76	296	0	1076	530	2	0	0	43	340	4	233	6764	822	2273	911	1069	66	127	0	1778	827	3152	33	16	262
Otu000011	1302	177	9266	188	97	189	223	317	200	237	168	235	481	135	66	74	5	80	118	0	0	0	134	1	931	0	1494	676	0	390	7	103	76	49	309	0	1	17462	0	3538	4	0	42	8061	170	1574	122	0	89
Otu000012	900	1679	2928	1111	78	809	777	1339	1758	1493	1368	891	309	196	212	391	384	528	1159	123	0	1	1328	5	115	251	1745	1281	9	0	35	39	906	9	89	16	20	4	9	514	2784	53106	27	6618	1457	0	0	18	1738
Otu000013	97	288	148	207	46	176	138	214	276	306	232	167	210	105	39	298	719	118	250	671	6692	0	246	6	1290	8	4937	260	611	66	55	6259	1036	251	996	9	59	11568	386	4613	36	5	300	13336	202	0	11197	5	133
Otu000014	232	389	77	157	18	131	114	102	142	185	158	112	35	2	36	1211	11	55	134	3816	2645	1	80	568	2477	106	1574	115	0	49	248	1231	130	1942	335	42	0	0	2	1755	3	638	77	26871	135	43	2100	69	58
Otu000015	311	270	201	98	3218	188	289	159	260	184	214	96	593	17768	117	253	16299	55	116	10	0	4	139	3203	1173	11	1373	178	661	4	14	171	235	30	524	1359	6955	545	38	1428	329	5386	20	18679	137	43	242	44	128
Otu000016	18	47	21	46	166	9	70	47	32	45	25	19	1875	77	8	26	123	3	27	6	2	19	42	202	66	0	708	92	2826	16	0	0	21	3	116	72	65	7	0	713	6	12	3	2457	40	1	45	26359	41
Otu000017	34	109	57	88	0	70	54	268	74	96	124	68	0	56	0	0	0	30	83	0	0	0	64	0	0	0	414	74	0	0	0	0	63	0	0	0	0	0	0	15759	0	0	0	309	138	0	20	0	25
Otu000018	2317	4227	2564	3826	59	2849	2656	4767	4687	5588	4155	3313	2	70	1086	71	63	1868	3549	0	0	0	7448	0	317	78	1672	3326	0	3	0	467	2762	18	627	0	0	0	0	47	0	0	51	5019	4583	0	161	0	5665
Otu000019	1	2	0	3	0	0	0	2	0	2	2	0	0	0	0	0	0	3	0	0	0	0	4	0	1222	0	0	0	0	0	0	0	0	0	0	0	0	0	0	0	0	0	0	0	3	0	0	0	0
Otu000020	102	243	125	179	110	147	135	200	218	206	189	171	32	536	2	20	684	91	184	457	5	4	234	203	2	0	97	227	1	0	0	55	1169	9	20	14564	3999	44	621	502	2855	6	40	928	241	338	252	56	260
Otu000021	84	266	89	214	1	183	147	218	246	316	283	207	5	0	0	6	0	78	187	0	9539	0	127	0	17	0	4369	198	0	0	0	8786	187	9	850	0	0	0	0	5255	0	0	243	8579	310	0	12594	0	78
Otu000022	35	303	36	80	2	39	46	101	84	79	70	60	5	47	24	18	95	25	43	2	173	0	60	126	35	1	462	179	1	0	0	24	22	2	27	6	1	944	0	870	5	5	4	6831	81	0	314	0	39
Otu000023	3975	7878	4486	7101	61	5049	4535	9172	8862	9806	8572	5771	27	582	703	141	47	3281	6501	0	92	0	5515	0	678	69	654	6333	0	0	0	312	5282	26	73	2	0	0	0	33	0	0	0	2856	8009	0	356	0	10624
Otu000024	1320	800	575	597	42	444	367	769	937	859	663	531	22	611	2651	1432	31	336	702	0	1381	971	849	2	0	7	1471	570	0	2	45	136	702	0	9162	3	1	0	0	437	0	3	25	2887	813	0	1107	62	945
Otu000025	10	29	12	27	456	11	11	18	9	5	6	28	2	1087	4	2	1967	4	18	235	0	16	29	1478	0	0	0	18	31	0	0	0	21	0	11	620	20444	223	5	276	2554	3	0	238	25	119	0	30	12
Otu000026	38	136	163	179	0	193	137	334	246	266	74	188	3	7	2	27	5	117	193	0	2922	0	83	0	39	0	2170	154	0	0	3	5137	82	28	499	0	0	0	0	1268	0	0	40	3774	100	0	3523	0	49
Otu000027	3	15	0	2	0	160	6	0	12	6	5	0	357	0	258	945	0	3	7	0	1033	0	29	0	3289	32	44	3	0	286	124	119	14	2003	123	0	0	0	0	171	0	0	0	254	5	0	372	0	3
Otu000028	173	301	128	227	485	121	160	230	259	315	210	192	41	1627	18	1090	2239	179	265	69	953	0	301	56	40	0	657	246	1	0	4	949	241	15	149	610	378	39	7	4152	31	4	41	3922	300	39	1383	2	257
Otu000029	14	20	48	58	91	10	23	64	41	49	28	39	2	341	11	56	472	20	15	0	267	0	24	0	50	1	311	66	0	0	14	68	29	30	19	0	161	0	0	200	0	0	5185	911	42	0	131	0	8
Otu000030	409	54	4872	58	2	28	643	80	59	58	44	59	2	69	44	13	7	12	47	0	0	0	42	0	12	0	99	12	0	0	0	0	17	0	0	4	1	1	0	24	0	2	56	121	48	0	0	0	13
Otu000031	861	1056	624	823	28	630	617	984	969	1041	959	697	282	1241	251	499	261	376	819	0	3059	956	892	64	63	53	2018	1012	0	5	45	1381	881	21	1489	47	0	0	0	1547	0	0	28	5305	1004	0	5090	313	1069
Otu000032	3	14	12	9	2	14	0	19	9	19	13	8	0	0	0	0	0	12	25	0	0	0	5	0	0	0	65	16	0	0	0	6	4	1	8	0	0	0	0	21	0	0	2629	96	19	0	0	0	5
Otu000033	43	156	52	80	0	51	88	100	113	141	66	76	0	0	8	532	1	48	101	10	52	65	172	0	1938	132	72	72	0	32	306	399	54	1529	18	0	0	2	7	272	0	2	8	587	94	0	239	0	129
Otu000034	31	82	36	39	144	25	49	60	55	44	42	23	9	1190	15	10	981	23	101	24	43	0	30	13	490	0	526	47	0	0	3	167	61	6	28	3	419	105	84	419	77	38	24	5374	29	6	317	0	27
Otu000035	909	111	42	95	32	27	61	81	90	124	93	96	19	110	17	10	28	27	105	0	0	0	100	2	822	4	129	127	2	1	2	77	88	8	39	0	4	0	0	460	3	0	13	634	96	760	0	0	73
Otu000036	74	77	32	31	29	54	27	65	55	80	49	78	0	16	206	13	42	25	34	2	0	0	60	2	4	0	58	39	1117	0	1	0	26	0	29	24976	1	669	1177	50	62	0	66	36	16	0	79	0	11
Otu000037	1058	2553	1380	2180	461	1605	1290	2611	2438	2773	2415	1822	0	7	719	8	13	945	2072	0	0	1	4249	0	41	128	176	1838	0	0	0	1	2059	0	209	0	0	0	0	0	0	0	7	438	2719	0	0	0	3570
Otu000038	141	245	1298	310	50	242	239	379	358	325	288	274	100	9	33	35	4	125	277	0	0	0	601	0	676	0	192	710	0	0	0	50	1823	0	16	0	3	0	0	105	0	3	379	1092	340	0	1	0	366
Otu000039	2	4	9	4	764	3	2	4	4	6	9	1	0	3381	0	1	3469	10	7	7	32	0	12	4	9	0	25	5	0	0	0	16	0	0	0	0	1725	0	0	0	3	0	1	487	10	599	0	97	2
Otu000040	654	319	1590	331	45	327	195	402	330	405	374	374	82	315	74	410	47	118	234	0	2798	11	325	1	23	19	47	235	0	0	4	743	314	20	1004	1	0	0	0	90	0	4	3	307	354	0	8759	0	313
Otu000041	444	566	336	501	8	405	383	593	672	723	423	443	5	430	12	106	48	256	543	0	0	0	419	206	41	7	307	620	0	0	2	0	541	0	2101	1	0	0	0	1527	0	2	5	5728	643	0	78	0	865
Otu000042	119	187	20	62	23	47	49	59	67	71	60	55	2	22	9	232	7	33	47	22	0	65	60	34	33	0	496	115	1	0	1	95	41	3	232	22	0	6	40	2971	0	0	13	6712	100	0	0	7	67
Otu000043	111	167	1315	155	7	95	76	137	189	202	130	126	2	1	0	487	5	52	129	35	0	0	269	44	37	46	380	283	0	0	2	114	355	1	62	24	37	14	3	1980	18	7163	17	1333	261	9	35	1	165
Otu000044	91	114	228	146	1	93	249	140	154	115	136	102	198	7	27	22	16	51	121	1	407	0	172	13	66	0	415	184	0	0	3	367	333	17	52	6	1	107	0	221	13	56	643	1965	136	1	961	0	81
Otu000045	1109	2462	1214	1747	28	1355	1257	1902	2343	2890	2180	1622	3	63	1	112	32	925	1862	0	45	0	2488	2	28	4	456	1614	0	0	1	218	1393	3	105	0	0	0	0	41	0	0	0	1072	2243	0	78	0	2999
Otu000046	854	1698	898	1610	19	1001	892	1600	1762	1904	1627	1259	0	0	0	0	0	667	1239	0	0	0	1823	0	0	0	37	1325	0	0	0	0	1719	0	0	0	0	0	0	0	0	0	0	0	1883	0	0	0	2255
Otu000047	1355	2464	1299	2124	45	1668	1343	2695	2596	3126	2456	1784	2	14	154	38	11	979	1929	0	0	0	1715	0	42	14	404	1960	0	2	0	132	1619	0	375	0	0	0	0	178	0	0	0	168	2367	0	115	0	3130
Otu000048	285	819	205	99	41	105	150	96	110	83	51	66	8	10	52	201	63	49	33	0	56	0	35	2	520	5	1347	87	0	1	4	467	54	66	459	0	0	0	0	157	1	0	0	761	60	0	979	0	24
Otu000049	0	0	0	3	0	2	2	6	0	7	0	6	0	2	0	0	0	0	2	3278	0	0	9	0	17	0	172	17	0	0	0	0	2	0	10	2	2	29210	0	43	31	0	0	267	6	17	0	0	1
Otu000050	656	67	144	67	0	51	38	130	46	116	85	43	6	7	117	28	1	33	74	0	149	0	353	0	28	1	106	92	0	0	4	18	137	2	62	0	0	0	0	585	0	1	33	369	79	0	35	0	93
Otu000051	1902	5202	2627	4807	105	3528	3110	4841	5129	5850	5089	4039	0	0	0	0	0	2023	4623	0	0	0	3863	0	0	0	0	4365	0	0	0	0	3901	0	0	0	0	0	0	0	0	0	0	45	5735	0	0	0	7777
Otu000052	64	103	79	93	332	77	64	110	130	117	149	72	0	47	1	16	77	60	68	21374	0	0	117	19	21	0	72	115	0	0	0	0	2828	4	0	9	221	11	2471	0	23	90	2	50	97	1677	136	2	54
Otu000053	0	0	0	0	5	0	0	0	0	0	0	0	0	0	0	0	0	0	0	0	0	0	7	0	6	0	0	0	0	0	0	0	13	0	0	0	0	0	0	1	0	0	1317	23	0	0	64	0	3
Otu000054	7	16	18	11	0	16	14	49	32	28	20	16	0	0	0	2	0	11	14	0	1047	0	18	0	0	0	321	24	0	0	0	612	9	4	29	0	0	0	0	346	0	0	0	638	33	0	878	0	16
Otu000055	43	104	40	100	12	74	52	119	145	119	87	82	0	112	0	0	162	53	74	6	0	0	128	3	66	0	0	150	0	0	0	0	1002	4	3	3	11	2980	4106	0	28	156	0	432	92	1	0	0	77
Otu000056	11	30	23	29	1	13	11	22	39	45	42	346	0	1	0	14	0	8	14	0	1347	0	165	0	12	0	464	56	0	0	3	1163	13	18	88	3	0	0	0	738	0	0	21	1129	41	0	1355	0	31
Otu000057	13	2	5	0	1	0	0	0	1	9	1	0	3	0	0	339	2	0	7	0	0	116	0	0	151	8	30	35	37	0	9	0	7	186	2	1	0	0	7	70	0	0	1	9965	9	0	0	0	4
Otu000058	5	8	3	0	0	0	2	0	0	6	2	4	0	0	0	98	1	1	4	0	0	0	2	0	0	0	2	166	0	0	0	0	0	0	26	9	0	0	0	289	0	0	0	1687	4	0	0	0	4
Otu000059	339	246	70	28	15	44	21	29	22	64	72	24	6	274	156	156	12	11	45	0	609	11	54	0	16	9	44	65	0	0	4	1	111	1	223	0	4	3	0	160	0	1	10	6403	45	0	823	0	62
Otu000060	0	0	0	0	0	0	0	0	0	0	0	0	0	0	0	0	3	0	0	0	0	0	0	0	0	0	0	0	0	0	0	0	0	0	0	45461	0	0	0	0	0	0	0	0	0	0	0	0	0
Otu000061	64	31	57	19	0	56	17	31	24	30	38	17	2	6	0	25	0	35	34	0	0	0	16	0	109	0	450	20	0	0	0	72	32	0	3693	0	0	0	0	285	0	0	1	43	17	0	0	0	21
Otu000062	7	17	8	0	39	2	5	3	0	0	2	5	0	133	5	135	178	0	5	100	6	8	1	579	16	0	38	2	0	0	2	0	0	0	6	191	43	60	0	86	82	0	4	349	2	50	59	69	2
Otu000063	225	610	229	354	119	257	188	336	251	379	310	267	4	74	29	53	17	127	261	0	0	0	206	0	41	52	388	258	0	0	0	184	216	0	481	0	0	0	0	0	0	0	4	163	301	0	232	0	466
Otu000064	25	12	6	19	0	10	13	22	3	5	0	10	2	5	0	6	6	1	0	0	0	0	1	1	8	0	69	75	0	0	0	84	11	0	40	2	1	0	0	298	114	0	0	576	12	2	0	57	6
Otu000065	14	27	16	2	2	0	3	9	23	13	3	8	3	0	10	1	0	3	11	0	0	0	14	45	0	0	316	33	0	0	0	0	11	3	11	10	5	0	0	775	0	12	4	589	8	0	39	0	5
Otu000066	0	3	2	0	0	0	0	0	0	0	0	3	0	0	0	0	0	0	2	0	0	0	0	0	7	0	16	5	0	0	0	0	0	0	41	0	0	0	0	2826	0	5	0	383	0	0	0	0	1
Otu000067	476	834	570	755	17	576	609	905	911	1046	857	778	1063	81	118	50	14	386	747	0	0	176	837	1	22	24	765	709	0	0	8	368	697	0	391	0	0	0	0	983	0	4	0	1386	961	0	0	46	1125
Otu000068	30	71	44	19	1	33	48	44	27	42	14	71	3	7	0	0	8	35	32	22	575	0	53	0	1	0	79	46	0	0	0	41	80	0	70	0	0	0	706	1304	6	0	0	2035	13	0	0	0	78
Otu000069	0	0	3	0	0	0	0	0	0	0	0	0	0	0	0	0	0	0	0	0	0	0	2	1	0	0	0	8	0	0	0	0	5	0	0	0	263	0	0	0	0	0	2	43	0	0	141	1	0
Otu000070	1047	22	37	23	0	3	15	27	7	29	31	27	2	0	30	214	0	2	12	0	363	0	46	1	26	0	197	10	0	1	1	72	38	22	16	0	0	0	0	101	0	0	157	218	14	0	270	0	19
Otu000071	70	88	55	87	2	76	50	262	98	142	71	76	12	3	20	0	4	42	65	0	0	8	37	0	40	0	0	64	0	0	0	2	60	18	0	0	0	0	0	0	1	2	858	218	83	0	0	0	32
Otu000072	17	59	15	58	5	27	25	49	41	151	48	31	20	0	2	0	0	31	51	0	104	1	92	0	3	2	184	40	0	0	0	538	25	0	81	0	0	0	0	1137	0	6	0	228	59	0	1880	0	39
Otu000073	4	0	9	3	2	8	4	7	1	11	10	3	50	0	39	210	0	8	10	0	1203	0	3	0	242	7	478	5	0	5	32	1068	0	189	98	0	0	0	0	263	0	0	4	278	6	0	1042	0	0
Otu000074	342	651	396	626	8	447	388	749	641	750	726	450	0	0	0	0	53	282	596	0	0	0	530	0	0	32	155	579	0	0	0	141	550	0	29	0	0	0	0	0	0	0	0	81	777	0	0	0	1027
Otu000075	80	607	490	90	3	97	66	118	109	152	78	80	936	154	6	313	5	38	85	1	406	34	160	2	32	0	855	625	1	0	9	213	388	1	52	4	0	0	0	972	0	0	2	429	145	1	274	26	150
Otu000076	1	8	0	8	0	3	1	3	4	0	0	6	0	0	0	0	2	0	2	20	0	1	5	0	2	0	14	41	0	0	1	0	27	0	11	0	31	0	0	26	0	0	4	355	0	0	0	0	5
Otu000077	0	0	5	0	13	0	0	4	0	0	0	0	0	0	0	0	0	0	0	0	4271	0	0	0	0	0	0	0	0	0	0	0	0	0	0	0	0	0	0	2	0	0	0	0	0	0	4869	0	0
Otu000078	1920	199	104	156	18	516	1232	191	239	212	108	132	5	17	20	2	2	47	129	0	0	0	586	10	583	1	204	119	0	0	0	0	616	0	6	0	1	0	0	468	1	0	22	56	162	0	100	0	122
Otu000079	966	2139	1171	2238	9	1559	1412	2777	2610	2981	1909	1824	0	34	0	11	3	1092	2057	0	0	0	2573	0	0	0	0	1932	0	0	0	0	1414	0	44	1	0	0	0	0	0	2	0	0	2719	0	0	0	3292
Otu000080	0	0	0	0	1	0	5	5	0	4	0	2	104	0	50	348	0	0	2	0	1154	0	2	0	245	13	503	8	0	9	40	862	1	212	110	0	0	0	0	786	0	0	1	506	0	0	1095	0	0
Otu000081	45	129	21	28	1	11	8	73	46	33	34	23	0	8	5	2	5	16	29	0	0	0	16	0	2	0	0	36	0	38	0	0	17	49	16	0	3	0	0	27	0	0	4	263	28	0	0	0	4
Otu000082	17	66	19	40	0	25	27	43	20	31	28	21	0	5	1	6	0	10	11	0	130	0	27	0	41	1	322	27	0	0	0	130	35	0	48	0	0	0	0	916	0	0	0	4929	27	0	268	0	22
Otu000083	0	0	0	2	0	0	0	3	5	11	3	4	34	0	29	154	0	0	1	0	1121	0	0	0	131	6	361	2	0	0	24	1187	0	121	105	0	0	0	0	655	0	0	2	1182	0	0	807	0	0
Otu000084	426	721	328	680	6	442	420	765	771	802	766	628	0	0	0	0	0	330	537	0	0	2791	685	11	0	0	88	487	0	0	0	0	669	0	2125	0	0	0	0	0	4	0	0	0	868	0	0	7	1081
Otu000085	1611	3289	1441	2458	67	1675	1793	2723	3110	3405	3113	2216	8	140	2	46	18	1214	2451	0	0	0	2100	0	21	3	131	2142	0	2	0	184	1958	13	97	0	0	0	0	0	0	0	0	495	3089	0	0	0	3800
Otu000086	4	53	7	10	0	45	2	9	3	2	6	0	5	0	1	14	6	9	15	1	432	3257	7	11	3	0	42	21	0	0	0	0	6	0	0	829	0	31	0	246	3	0	4	275	8	0	87	731	7
Otu000087	24	106	94	128	0	24	39	33	81	144	58	84	125	8	43	245	21	23	61	0	531	0	86	3	161	6	269	38	0	4	28	644	53	268	44	0	0	0	1	208	0	5	4	673	65	0	1109	0	26
Otu000088	587	1197	670	1104	4	916	752	1407	1609	1710	1496	992	0	0	0	0	0	572	1080	0	0	0	1576	0	0	0	0	1011	0	0	0	0	1273	0	0	0	0	0	0	0	0	0	0	0	1282	0	0	0	1910
Otu000089	17	19	5	35	0	24	4	21	21	56	22	15	60	0	37	226	0	10	28	0	788	0	12	0	110	7	773	25	0	26	27	851	24	166	154	0	0	0	0	136	0	0	1	556	52	0	573	0	10
Otu000090	6	35	5	11	0	10	50	15	3	42	8	6	0	0	2	12	6	21	11	0	655	0	21	0	11	0	185	26	0	0	2	687	20	7	18	0	0	0	0	335	0	0	9	369	12	0	604	0	13
Otu000091	0	0	0	0	0	0	0	3	0	0	0	0	0	0	0	0	0	0	0	0	0	0	0	0	0	0	0	0	0	0	0	0	0	0	0	0	0	0	0	0	0	0	167	43	0	0	0	0	0
Otu000092	303	674	360	600	19	415	371	828	712	751	633	475	320	52	28	19	7	323	587	0	165	46	799	0	9	14	286	531	0	0	3	187	556	1	230	0	0	0	0	1195	0	3	0	798	767	0	0	0	1046
Otu000093	83	245	75	184	2	80	120	205	192	250	187	173	0	2	2	22	7	84	166	1316	43	1	139	0	32	1	29	189	24	0	3	106	151	1	14	226	146	0	0	842	0	0	0	70	198	55	439	0	207
Otu000094	407	913	362	970	13	551	402	915	975	804	841	593	0	0	0	0	0	222	757	0	0	0	974	0	0	0	13	687	0	0	0	0	580	0	0	0	0	0	0	0	0	0	0	2	965	0	0	0	1147
Otu000095	32	65	20	60	1	58	43	97	41	81	57	68	33	45	5	0	3	30	57	0	0	0	87	0	48	0	0	52	0	0	0	0	35	0	0	0	0	0	0	0	0	0	0	86	120	0	5412	0	85
Otu000096	11	21	4	10	641	4	0	43	13	33	7	5	0	4	2	5	0	2	82	0	0	0	6	0	30	1	37	4	0	9	0	76	4	27	23	0	0	0	35	47	2	2	487	849	3	2726	536	0	12
Otu000097	767	1872	854	1764	7	1288	1171	1991	2156	2498	2044	1599	1	10	4	11	10	761	1548	0	0	0	1532	0	2	4	38	1643	0	0	0	0	1707	0	268	0	1	0	0	91	0	0	0	0	2302	0	25	0	2985
Otu000098	78	476	86	121	15	103	132	120	181	246	150	94	11	41	51	9	1	67	126	0	555	0	522	0	0	0	0	82	0	0	1	2931	327	1	2	0	0	0	0	0	0	0	0	0	176	0	4061	1	164
Otu000099	95	198	128	274	4	182	175	315	263	414	258	193	21	0	121	66	0	145	209	0	396	0	314	0	131	3	221	184	0	10	6	541	149	91	70	0	0	0	0	74	0	2	0	223	339	0	1009	0	331
Otu000100	141	334	68	94	9	77	71	119	132	114	92	56	6	56	275	37	5	84	84	0	0	0	92	0	99	27	547	107	0	4	0	78	67	6	495	0	0	0	0	118	0	2	2	1246	125	0	87	0	162
Otu000101	103	199	148	168	5	342	166	156	307	209	184	174	33	66	0	26	3	96	229	1	930	0	207	0	213	52	752	259	0	0	0	1	931	1	14	0	0	1	0	124	0	0	0	84	209	3	2355	0	103
Otu000102	0	5	2	1	0	8	8	10	9	5	0	5	0	3	0	0	0	1	2	0	0	0	8	1	0	0	89	6	2	0	0	0	0	0	5	0	0	1	451	0	1	1	0	189	0	0	0	0	7
Otu000103	0	0	0	0	0	0	0	0	0	0	0	0	0	0	0	0	0	0	0	0	0	0	0	0	0	0	0	0	0	0	0	0	0	0	0	0	0	0	0	0	0	0	299	0	0	0	0	0	0
Otu000104	1028	2040	1138	2243	89	1343	1333	2414	2127	2176	2278	1770	0	39	666	8	17	602	1819	0	0	0	2085	0	0	0	14	1528	0	0	0	133	1474	2	0	0	0	0	0	182	0	0	0	0	2351	0	0	0	2587
Otu000105	0	17	7	4	0	1	1	0	2	5	8	0	0	1	7	12	4	4	6	0	0	0	7	0	2	0	0	6	0	2	0	0	0	0	0	0	0	0	0	46	0	0	14	0	0	0	0	0	4
Otu000106	34	122	17	12	40	35	29	20	13	30	21	7	0	6	597	35	0	21	13	0	0	0	9	0	9	24	58	17	0	0	0	0	50	0	1325	0	0	0	0	44	0	0	1	0	13	0	115	0	12
Otu000107	1	2	0	0	299	0	0	0	0	0	0	0	0	1036	0	2	1274	0	3	42	0	0	0	21	9	2	0	65	2614	0	0	0	0	0	4	6	826	5	0	60	86	0	1	550	0	18	0	0	0
Otu000108	124	172	75	146	2	134	111	203	213	220	171	135	0	16	3	5	7	65	149	0	0	0	175	5	2	0	52	129	1	0	0	0	105	3	0	0	2	0	752	49	0	7	0	375	218	0	0	0	268
Otu000109	67	130	100	99	8	87	69	137	160	187	137	98	0	4	0	0	1	67	98	844	0	0	101	4	502	0	65	400	0	0	5	31	1299	2	84	1	124	9	1589	116	0	3	6	229	125	82	0	0	138
Otu000110	0	0	4	3	0	2	0	11	4	0	9	2	29	0	10	161	0	0	0	0	1042	0	0	0	148	3	141	0	0	2	11	592	0	115	57	0	0	0	0	414	0	0	1	613	2	0	1161	0	1
Otu000111	0	0	2	0	0	0	0	4	0	2	0	0	0	2	0	0	0	0	0	0	56	0	1	0	0	0	0	3	0	0	0	0	3	0	0	0	363	0	29	0	36	0	2	0	0	0	0	0	0
Otu000112	91	8	69	9	0	19	12	26	12	17	41	20	2	55	3	136	10	6	11	0	198	11	17	2	3	0	899	260	0	1	31	0	141	2	536	0	0	0	0	17	0	0	2	55	26	0	885	63	18
Otu000113	1	209	13	8	2	0	3	5	5	4	12	3	0	0	0	0	11	5	11	0	0	0	4	0	0	0	0	8	0	20	0	0	9	2	4	0	0	0	0	0	0	4	527	205	0	0	0	0	0
Otu000114	0	0	2	0	0	3	0	0	0	0	0	5	15	0	9	65	0	2	2	0	537	0	0	0	73	0	195	0	0	1	11	518	0	42	74	0	0	0	0	270	0	0	0	350	0	0	545	0	0
Otu000115	14	37	10	10	0	2	8	14	5	7	25	8	0	2	0	10	0	0	13	0	55	0	4	0	12	1	303	23	0	0	0	0	7	0	44	0	0	0	0	167	0	2	2	5063	7	0	0	0	12
Otu000116	36	17	115	20	71	6	12	7	10	21	22	7	0	12	363	12	6	17	10	0	0	0	12	0	337	53	0	15	0	0	0	0	13	11	339	0	0	0	0	14	0	0	0	6	41	0	0	0	4
Otu000117	2	0	0	36	140	0	0	0	0	0	0	4	0	6	0	0	9	0	0	0	0	0	2	2	0	0	65	0	0	0	0	0	0	1	0	0	6	0	0	22	0	0	0	0	0	0	0	0	0
Otu000118	0	3	2	0	0	0	0	0	0	2	7	0	0	3	0	0	0	0	0	0	155	0	0	0	0	0	0	3	0	0	0	0	0	0	11	0	0	0	0	0	0	0	0	8335	0	0	0	0	1
Otu000119	5	7	9	6	0	0	1	0	9	6	1	6	7	0	9	54	0	1	6	0	216	0	2	0	101	3	85	1	0	0	5	180	2	46	5	0	0	0	0	142	0	0	358	567	1	0	195	0	2
Otu000120	3	3	5	6	0	446	3	18	11	20	2	9	2	0	0	101	0	2	7	0	299	0	33	0	187	4	49	6	0	0	4	0	8	159	0	0	0	0	0	0	0	0	0	12	12	0	795	0	0
Otu000121	0	0	8	4	2	0	0	0	2	3	0	0	104	0	0	2	2	1	0	0	0	0	0	0	2	0	0	0	0	2	0	0	0	0	21	0	0	0	0	1363	0	0	0	3035	0	0	1	0	5
Otu000122	0	0	0	0	0	0	0	0	0	0	0	0	0	0	0	0	0	0	0	0	0	0	0	0	0	0	0	0	0	0	0	0	0	0	0	0	0	0	0	0	0	0	940	80	0	0	0	0	0
Otu000123	0	0	0	0	0	2	0	0	0	0	0	0	23	0	8	121	0	0	0	0	1031	0	0	0	134	7	339	0	0	0	13	454	0	97	92	0	0	0	0	288	0	0	2	263	0	0	469	0	0
Otu000124	24	83	31	62	0	59	99	53	82	97	58	59	0	0	0	0	0	23	89	0	48	2	528	0	0	0	29	67	0	0	0	0	49	0	131	0	0	0	0	1284	0	4	0	0	56	0	139	0	87
Otu000125	4	0	0	0	0	2	0	0	0	0	0	0	4	0	1	65	0	0	2	0	409	0	0	0	64	2	128	0	0	2	3	543	2	66	68	0	0	0	0	389	0	0	0	220	3	0	263	0	0
Otu000126	5	4	0	0	7	0	0	0	0	0	0	0	0	0	0	0	0	0	0	0	0	0	0	0	0	0	0	2	0	0	0	0	0	0	0	0	0	0	0	35	3	0	0	85	3	0	0	0	3
Otu000127	274	887	511	808	19	648	591	1123	1096	1236	928	742	0	0	0	0	0	415	805	0	0	0	574	0	0	0	0	724	0	0	0	0	551	0	0	0	0	0	0	0	0	0	0	0	997	0	0	0	170
Otu000128	15	38	11	19	2	12	16	45	39	30	49	31	109	27	10	4	0	11	40	0	0	0	31	0	2	0	118	112	0	0	0	0	62	0	13	0	0	0	0	2407	0	0	3	314	30	0	0	0	31
Otu000129	3	31	7	12	0	9	12	10	21	19	0	1	0	6	0	0	3	0	4	1	110	0	3	3	13	0	5	6	41	0	0	0	5	0	0	7211	0	3	24	56	2	4	0	1386	5	0	0	777	8
Otu000130	0	0	1	0	0	0	0	0	0	0	0	0	11	0	0	0	0	0	0	0	0	0	0	0	5	0	0	0	0	0	0	0	0	0	0	0	0	0	0	1209	0	0	0	4990	0	0	0	0	0
Otu000131	0	0	0	1	0	0	3	0	0	0	0	0	0	0	0	0	0	0	0	0	0	0	3	0	11	0	0	0	0	0	0	0	4	8	11	0	0	0	0	0	0	0	0	8247	0	0	0	0	1
Otu000132	5	22	16	2	5	2	12	1	8	18	4	7	2	57	2	24	53	1	10	20	0	1	12	29	2	0	48	3	5	0	0	0	17	5	3	454	1203	16	0	283	11	0	1	409	8	3	0	4	9
Otu000133	115	39	27	13	16	66	17	19	16	22	6	14	0	2	0	17	2	16	7	0	0	0	18	0	0	0	21	7	0	0	0	31	25	0	810	0	0	0	0	87	0	0	0	238	17	0	49	0	6
Otu000134	6	8	8	2	38	0	5	8	0	0	1	0	0	259	0	10	329	1	8	19	0	0	0	5	44	0	0	2	0	0	3	0	0	0	7	1	116	374	0	0	131	1	2	793	9	5	0	0	0
Otu000135	36	72	55	65	1	63	59	252	104	70	62	99	0	0	0	0	0	38	63	0	0	0	76	0	0	0	0	75	0	1	0	51	73	0	11	0	0	0	0	22	0	0	207	573	100	0	125	0	42
Otu000136	199	496	215	385	0	327	286	463	470	477	443	369	0	0	0	3	0	198	400	0	87	0	940	10	205	4	14	402	0	0	0	148	3779	6	17	0	0	0	0	172	0	3	7	0	516	0	90	0	374
Otu000137	4	5	2	4	0	11	13	5	22	9	10	4	0	0	0	30	0	2	8	48	0	0	25	0	2	1	128	56	0	0	0	132	0	0	6	0	2	0	61	1292	0	0	1	742	20	1	0	0	7
Otu000138	0	9	8	0	22	0	2	10	4	0	1	3	0	5	0	0	0	0	3	0	88	0	1	0	0	0	50	1	0	0	0	0	4	0	7	0	53	0	0	118	0	1	0	364	7	0	0	0	2
Otu000139	135	378	124	157	19	116	176	148	191	253	182	141	10	40	737	21	11	105	159	0	0	0	309	1	211	8	153	134	0	0	0	195	120	29	395	0	0	0	0	17	0	0	2	697	211	0	0	0	209
Otu000140	6	17	10	24	6	36	13	32	32	29	35	19	0	0	0	48	0	9	14	0	0	0	17	0	33	57	121	28	0	0	0	252	16	15	127	0	0	0	0	141	0	0	0	3061	18	0	0	0	17
Otu000141	2	9	2	9	0	2	2	6	5	0	9	6	10	0	8	68	0	4	0	0	356	0	0	0	59	2	76	6	0	0	6	369	3	63	17	0	0	0	0	184	0	0	0	479	2	0	426	0	1
Otu000142	0	0	0	0	0	0	0	0	0	0	0	0	18	0	10	21	0	0	0	0	63	0	2	0	50	2	235	0	0	3	0	79	0	18	11	0	0	0	0	22	0	0	0	324	0	0	79	0	3
Otu000143	24	15	5	13	1	8	12	15	27	33	5	25	0	0	0	15	0	10	16	73	197	0	12	0	1	0	65	20	0	0	0	0	17	5	6	0	0	3	2	235	0	0	32	769	20	0	123	0	17
Otu000144	25	82	27	41	0	18	34	43	66	76	36	66	2	0	2	6	3	17	62	0	0	0	76	0	11	0	21	50	0	0	0	0	58	0	25	0	0	0	0	458	0	0	0	670	39	0	0	0	91
Otu000145	36	103	54	74	0	73	47	135	92	107	92	56	0	0	0	62	0	35	114	0	0	0	99	0	0	3	513	96	0	0	1	0	62	0	18	0	0	0	0	1054	0	0	1	0	106	0	0	0	109
Otu000146	25	19	27	31	3	10	43	32	31	43	15	38	0	34	2	0	38	14	21	15	4	0	28	2	6	0	88	20	0	0	0	37	41	0	53	4	10	0	0	905	0	0	0	1430	45	0	0	0	28
Otu000147	9	16	5	0	2	0	0	0	0	6	3	0	94	0	2	52	0	1	2	0	28	0	0	1	300	6	664	9	0	0	0	0	0	4	84	0	0	0	14	419	0	7	13	813	0	0	0	0	0
Otu000148	0	0	0	0	0	0	0	0	0	0	0	0	0	0	0	0	0	0	0	0	0	0	0	0	0	0	0	0	0	0	0	0	0	0	0	0	0	0	0	0	0	0	0	1338	0	0	0	0	0
Otu000149	209	411	255	329	16	221	137	397	480	427	420	220	0	17	112	14	7	189	246	0	0	0	541	0	2	0	116	266	0	0	0	53	269	9	110	0	0	0	0	32	0	0	0	336	467	0	79	0	503
Otu000150	244	484	235	344	7	293	223	453	508	549	463	295	0	0	0	0	0	148	379	0	0	0	894	0	0	0	0	356	0	0	0	31	350	0	0	0	0	0	0	15	0	0	0	0	424	0	0	0	607
Otu000151	1	3	6	0	54	0	2	18	4	0	19	6	0	476	0	0	570	0	9	0	0	0	7	2	1	0	44	0	0	0	0	0	8	0	5	3746	114	0	2	78	0	0	0	251	19	0	0	0	0
Otu000152	37	65	42	116	0	63	61	117	110	125	64	61	1	29	3	14	2	50	85	0	36	0	509	19	0	0	11	94	0	0	0	132	73	5	0	1	1	0	3	15	3	8	0	220	87	0	147	1	129
Otu000153	16	23	11	9	56	0	11	19	33	6	8	10	10	170	47	38	169	15	13	2	47	0	12	0	2	0	0	10	0	0	0	0	31	3	0	162	27	1483	0	79	3	0	0	240	5	0	0	0	6
Otu000154	43	55	53	33	69	27	15	24	23	39	14	12	18	6	119	84	23	7	8	0	0	0	23	0	12	2	0	20	0	0	15	59	35	0	0	0	0	2	308	25	2	55	37	41	31	0	0	0	23
Otu000155	717	1629	992	1656	18	924	998	1802	1679	2066	1551	1334	0	0	0	0	0	673	1296	0	0	0	2000	0	0	0	0	1401	0	0	0	0	1308	0	0	0	0	0	0	0	0	0	0	0	1951	0	0	0	2476
Otu000156	0	0	0	0	0	0	0	0	0	0	0	7	60	0	63	214	0	0	0	0	368	0	0	0	147	5	498	1	0	8	38	425	0	129	30	0	0	0	0	446	0	0	1	341	0	0	697	0	0
Otu000157	0	10	2	3	0	4	4	4	2	0	10	6	0	0	0	7	0	3	8	0	394	0	16	0	0	0	285	0	0	0	2	401	9	6	8	0	0	0	0	347	0	0	0	144	4	0	848	0	1
Otu000158	1	41	7	7	0	22	4	19	5	15	4	12	1	0	2	13	0	1	0	0	0	0	10	0	493	0	91	19	0	0	0	0	19	2	37	0	0	1	0	155	0	0	2	2258	8	0	378	0	7
Otu000159	4	5	0	0	0	3	0	0	2	5	0	2	0	2	1	0	3	0	0	2	0	0	0	5	0	0	64	0	0	0	0	0	0	0	48	8	0	0	0	148	7	0	0	99	0	1	0	0	3
Otu000160	250	525	337	514	5	421	396	615	740	711	664	390	3	69	2	9	6	240	489	0	0	0	1756	0	0	33	46	492	0	0	0	0	413	2	127	0	0	2	0	321	0	0	0	214	617	0	86	0	736
Otu000161	41	89	34	78	0	55	47	117	101	135	89	58	12	0	0	21	0	20	80	0	21	0	62	0	26	0	46	60	0	0	2	58	65	22	15	0	0	0	0	157	0	0	0	0	107	0	156	0	32
Otu000162	4	23	9	16	0	23	20	16	9	1	14	0	14	0	7	101	112	4	11	0	0	0	18	0	35	2	55	7	0	0	10	1	3	45	8	0	0	0	0	10	0	3	1	310	24	0	379	0	11
Otu000163	0	0	0	0	0	0	0	0	4	0	0	0	0	0	0	0	0	0	0	0	0	0	0	0	0	0	0	2	0	0	0	0	0	0	0	0	0	7	0	0	0	0	0	0	0	0	108	0	0
Otu000164	0	8	0	2	41	2	0	0	0	0	0	0	0	1	0	0	0	0	0	0	0	0	0	2	11	0	51	0	0	0	0	0	0	0	8	0	0	0	0	0	0	0	0	136	0	0	0	0	2
Otu000165	0	0	0	3	0	3	0	0	0	0	0	0	9	0	4	56	0	0	0	0	240	0	0	0	49	0	99	0	0	0	2	439	0	41	17	0	0	0	0	365	0	0	0	349	1	0	811	0	0
Otu000166	0	0	0	0	0	0	0	0	4	0	0	0	10	0	5	92	0	0	0	0	485	0	0	0	88	0	189	0	0	0	8	120	0	75	37	0	0	0	0	243	0	0	0	300	0	0	575	0	0
Otu000167	236	15	81	6	4	13	10	3	8	22	7	0	3	0	0	8	0	0	0	0	182	0	8	1	5	0	20	12	0	0	0	0	5	0	429	0	0	0	0	0	0	0	0	125	20	0	0	0	5
Otu000168	7	4	2	7	2	7	9	21	11	22	13	3	4	0	2	18	0	5	31	0	465	0	2	0	11	0	59	10	0	1	0	156	5	10	22	0	0	0	6	178	0	0	0	473	15	0	244	2	1
Otu000169	0	2	0	0	0	0	0	0	0	0	0	0	0	0	0	0	0	0	0	0	0	0	0	0	9	0	49	0	0	0	0	0	0	2	10	0	0	0	0	0	0	0	0	5295	0	0	0	0	0
Otu000170	1	0	2	0	0	1	2	10	7	3	0	3	1	0	0	16	0	5	8	0	383	0	5	0	21	0	44	1	0	1	0	445	0	15	17	0	0	0	0	109	0	0	0	111	3	0	429	0	0
Otu000171	1	5	2	8	0	7	2	7	8	4	10	8	0	0	2	1	0	6	15	0	8	0	24	0	7	28	9	24	0	0	0	31	18	14	2	0	0	0	0	34	0	0	0	0	27	0	69	0	3
Otu000172	0	9	3	8	0	8	2642	11	5	5	5	8	0	0	0	0	0	2	13	0	0	0	4	0	0	0	0	4	0	0	0	0	2	0	0	0	0	0	0	0	0	0	0	0	5	0	0	0	4
Otu000173	0	7	0	11	0	13	2	0	5	6	2	0	0	1	4	0	0	3	2	0	0	0	0	0	4	0	423	4	0	0	0	0	4	0	4	0	0	0	0	0	0	0	0	2183	0	0	0	0	2
Otu000174	33	77	37	60	2	43	31	68	49	80	41	50	3	9	10	4	3	23	163	0	0	825	53	4	5	0	81	39	0	0	0	0	41	2	0	1326	14	0	0	59	1	8	16	589	70	0	300	0	37
Otu000175	6	7	8	2	0	1	2	5	5	21	4	0	0	3	1	30	0	7	3	0	0	0	13	0	5	0	20	4	0	0	0	0	2	0	23	70	0	0	0	760	0	0	2	1645	2	1	0	0	5
Otu000176	28	35	21	38	12	22	20	9	44	39	21	31	4	66	9	4	54	10	25	1	0	0	114	1	13	0	120	34	0	0	2	0	18	4	9	0	14	0	67	37	3	0	0	430	64	0	0	0	28
Otu000177	2	2	10	6	0	11	1	10	10	25	9	16	7	0	0	6	0	2	24	0	494	0	1	0	6	0	182	10	0	0	0	372	9	11	80	0	0	0	0	196	0	0	0	253	6	0	599	0	3
Otu000178	65	70	42	71	2	77	43	75	114	102	74	83	16	9	2	0	0	25	75	0	0	0	93	0	1	0	107	59	0	0	0	0	60	0	25	0	0	0	0	666	0	0	0	0	74	0	0	0	120
Otu000179	1	0	5	177	0	2	3	0	0	0	0	0	2	2	75	0	8	8	0	0	0	0	0	0	7	0	0	0	0	0	0	0	0	0	0	0	0	0	0	21	0	0	0	120	0	0	0	0	0
Otu000180	79	201	111	193	0	132	88	170	224	254	163	145	0	0	0	0	0	91	158	0	0	0	163	0	0	0	12	159	0	0	0	0	121	0	72	0	0	0	0	0	0	0	0	1163	196	0	0	0	280
Otu000181	156	286	150	260	4	110	128	173	265	358	235	202	0	5	0	1	2	88	186	0	0	0	141	0	2	0	227	161	0	0	0	0	136	0	2	0	0	0	0	15	0	0	4	0	279	0	0	0	315
Otu000182	100	17	835	31	0	16	35	11	18	129	18	43	6	0	12	8	1	10	135	0	0	0	9	0	8	4	201	19	0	0	0	0	13	2	11	0	3	0	0	131	0	0	2	706	13	0	0	0	20
Otu000183	0	1	0	0	0	0	0	0	0	4	0	2	0	2	0	0	0	0	2	0	0	0	0	0	2	0	0	4	0	0	0	0	0	0	0	0	3	0	0	43	0	9	0	92	0	0	0	0	3
Otu000184	10	65	16	29	0	19	14	46	2	36	26	113	1	0	3	0	1	12	49	0	0	0	30	0	2	0	12	13	0	52	0	0	9	0	6	0	0	0	0	71	0	0	5	47	13	0	28	0	21
Otu000185	0	0	0	0	0	0	0	7	0	3	0	0	25	0	17	79	0	0	6	0	503	0	0	0	46	4	181	4	0	0	7	308	0	81	10	0	0	0	0	120	0	0	0	114	0	0	550	0	0
Otu000186	6	25	9	10	0	9	10	6	13	11	9	18	6	16	0	0	0	9	11	0	0	0	26	0	0	0	0	33	0	0	0	0	8	0	14	0	0	0	0	1719	0	0	0	548	12	0	0	0	18
Otu000187	31	18	13	31	0	12	22	33	9	36	18	15	0	5	0	0	5	23	16	0	0	0	27	1261	8	0	48	13	0	0	0	0	26	2	13	0	0	0	0	265	0	0	0	460	41	0	80	0	8
Otu000188	2	7	0	3	0	1	2	4	4	6	1	0	6	0	6	36	0	5	2	0	348	0	0	0	26	0	147	2	0	1	5	316	7	35	38	0	0	0	0	112	0	0	0	48	5	0	207	0	0
Otu000189	5	6	31	8	10	13	2	9	3	7	5	3	0	25	227	7	6	18	6	0	0	0	8	0	102	13	25	6	0	0	0	0	4	2	51	0	0	0	0	0	0	0	14	495	16	0	72	0	10
Otu000190	15	10	4	4	0	3	10	4	26	8	12	5	1	1	0	4	0	4	6	0	0	0	5	0	2	0	149	13	0	0	0	0	8	0	39	0	0	0	0	24	0	0	0	1495	2	0	0	0	10
Otu000191	0	0	0	0	0	0	0	0	0	0	0	5	0	0	0	0	0	0	0	0	0	0	0	0	0	0	0	0	0	0	0	0	0	0	0	1	0	0	4	0	0	0	0	24	0	0	0	0	0
Otu000192	14	14	8	16	0	3	15	52	17	24	12	17	0	0	0	0	0	7	16	0	0	0	34	0	7	0	75	19	0	0	0	14	7	0	4	0	0	0	0	0	2	0	12	198	36	0	0	0	2
Otu000193	105	163	99	187	0	129	159	242	171	267	94	145	0	0	0	15	10	81	134	0	0	0	119	0	9	0	21	152	0	0	0	0	96	0	385	0	0	0	0	0	0	0	0	96	193	0	0	0	274
Otu000194	4	15	6	8	0	14	11	13	20	29	13	14	0	0	0	6	0	13	11	0	0	0	13	0	137	0	0	8	0	0	0	0	23	3	2	0	0	0	0	64	0	0	0	1451	23	0	0	0	8
Otu000195	20	49	21	49	0	23	25	73	35	72	53	48	4	0	0	11	0	29	62	0	39	0	26	0	7	0	24	46	0	0	0	123	34	7	3	0	0	0	0	37	0	0	0	86	42	0	110	0	12
Otu000196	292	606	293	489	8	348	325	629	620	660	471	347	0	0	0	0	0	255	582	0	0	0	633	0	2	0	0	477	0	0	0	0	445	5	0	0	0	0	0	47	0	0	0	128	653	0	0	0	808
Otu000197	3	12	0	2	0	0	10	0	7	0	0	0	0	2	6	0	2	7	0	6	0	0	0	0	0	0	0	8	0	0	0	0	0	0	7	0	0	0	0	20	0	0	0	0	0	0	0	0	2
Otu000198	66	2	1	8	3	0	9	4	5	0	0	2	0	2	0	0	0	12	7	0	278	0	3	0	0	15	43	24	0	0	0	0	25	0	1050	0	0	0	0	21	0	0	0	28	0	0	0	0	12
Otu000199	5	33	41	4	16	0	2	25	8	8	0	9	0	16	20	0	8	8	5	0	0	0	19	0	4	2	178	17	0	0	2	21	2	0	243	0	0	0	0	0	0	0	5	308	6	0	0	0	11
Otu000200	4	8	0	3	0	8	0	4	2	7	3	0	0	1	0	0	0	0	0	0	92	0	14	0	1	0	36	7	0	0	0	99	3	0	4	0	0	0	0	70	0	1	0	190	7	0	31	0	6
Otu000201	11	28	11	22	0	8	10	31	24	28	9	15	2	0	2	30	0	1	34	0	275	0	18	0	17	0	52	16	0	0	0	168	21	16	0	0	0	0	0	58	0	0	0	140	14	0	248	0	0
Otu000202	1	0	0	0	0	0	0	3	0	3	0	0	0	2	0	0	0	0	0	0	0	0	0	0	2	0	18	21	0	0	0	0	2	0	12	0	0	0	0	352	0	0	0	862	0	0	0	0	0
Otu000203	206	399	224	414	3	348	296	487	477	615	479	305	0	0	2	0	0	218	477	0	0	0	983	0	1	0	0	402	0	0	0	0	305	0	0	0	0	0	0	0	0	0	0	0	470	0	0	0	682
Otu000204	43	83	59	48	3	66	27	57	51	87	43	34	1	20	0	76	5	24	42	0	0	0	125	0	5	4	268	47	0	0	0	94	54	0	128	0	0	0	0	0	0	0	0	448	84	0	0	0	76
Otu000205	590	1157	690	1177	10	802	778	1312	1237	1518	1067	902	1	12	1	15	1	537	1049	0	0	0	1340	0	13	4	57	977	0	0	0	44	793	0	151	0	0	0	0	143	0	0	0	0	1400	0	0	0	1779
Otu000206	5	39	15	29	13	14	25	24	18	38	10	13	0	2	4	0	13	3	65	0	236	0	17	6	7	0	52	37	0	0	0	60	17	0	8	0	0	0	0	0	8	22	35	957	20	0	246	0	29
Otu000207	0	0	0	0	0	0	0	0	0	0	0	0	8	0	6	59	0	0	0	0	295	0	4	0	34	0	164	0	0	0	5	91	0	38	15	0	0	0	0	64	0	0	0	185	0	0	360	0	0
Otu000208	12	24	8	19	0	3	2	3	19	6	4	9	9	4	2	84	1	2	2	0	0	0	9	1108	7	0	57	1	0	0	0	0	8	0	0	3	0	0	1	83	0	14	0	599	0	0	0	0	7
Otu000209	0	2	2	6	0	0	1	0	2	6	1	0	0	0	0	3	0	0	6	0	0	0	2	0	5	0	0	0	0	0	0	91	5	0	14	0	0	0	0	0	0	0	0	2544	7	0	0	0	0
Otu000210	0	5	5	13	0	0	198	4	9	6	0	5	6	0	0	2	0	8	6	0	0	0	8	0	3	356	0	3	0	0	0	114	193	1	0	0	0	0	0	62	0	1	0	0	4	0	0	0	12
Otu000211	4	12	0	0	0	0	2	2	4	3	0	0	0	0	0	0	1	0	3	0	0	0	2	8	0	0	0	1	0	0	0	0	4	0	0	0	0	25	9	0	0	2	0	0	13	0	0	0	1
Otu000212	0	2	0	4	0	3	5	0	5	0	0	0	11	0	12	61	0	1	0	0	132	0	2	0	48	3	88	0	0	0	9	246	0	40	28	0	0	0	0	74	0	0	0	166	5	0	276	0	3
Otu000213	11	54	16	28	0	29	22	57	47	75	48	25	0	0	0	0	2	13	42	0	0	0	29	0	0	0	0	49	0	0	0	0	22	0	0	0	0	0	0	0	0	0	0	145	47	0	0	0	79
Otu000214	0	0	2	0	0	0	0	0	2	0	0	0	0	0	0	0	0	0	0	0	0	0	0	0	0	0	0	0	0	0	0	0	0	0	849	0	0	0	0	0	0	0	0	0	0	0	0	0	0
Otu000215	4	9	3	0	1	8	8	20	22	12	19	10	18	0	14	58	0	1	7	0	203	0	2	0	47	4	62	18	0	0	8	368	13	48	25	0	0	0	0	45	0	0	0	392	7	0	386	0	4
Otu000216	6	7	7	3	0	8	3	15	16	11	1	5	1	0	0	0	0	4	0	0	105	0	7	0	0	0	163	4	0	0	0	348	4	5	24	0	0	0	0	96	0	0	2	413	12	0	406	0	7
Otu000217	281	625	511	604	7	517	539	857	960	939	668	677	0	2	0	0	0	339	581	0	0	0	3183	0	0	0	72	684	0	0	0	0	513	0	0	0	0	0	0	0	0	0	0	0	835	0	0	0	1103
Otu000218	0	3	0	0	0	0	0	0	0	0	0	0	10	0	4	25	0	0	0	0	126	0	0	0	22	0	111	0	0	0	2	223	0	34	36	0	0	0	0	152	0	0	0	98	0	0	70	0	0
Otu000219	0	0	0	2	0	0	0	0	0	0	0	0	22	0	6	64	0	0	0	0	282	0	0	0	53	3	102	0	0	0	0	637	0	33	23	0	0	0	0	136	0	0	0	476	0	0	161	0	0
Otu000220	0	0	0	0	0	0	0	0	0	0	0	0	0	0	0	0	0	0	0	0	0	0	0	0	0	0	0	0	0	0	0	0	0	0	0	0	0	0	0	1792	0	0	0	0	0	0	0	0	0
Otu000221	0	3	5	6	0	7	10	0	6	4	4	10	0	0	0	0	0	2	1	0	0	0	10	0	133	0	0	6	0	0	0	0	9	0	2	0	0	0	0	9	0	0	0	429	3	0	0	0	4
Otu000222	22	31	29	13	2	12	8	12	13	13	11	7	0	78	0	8	0	4	7	0	0	0	14	0	3	0	168	17	0	0	0	0	13	0	97	0	0	0	0	0	0	0	5	72	29	0	0	0	11
Otu000223	0	0	0	0	0	0	0	0	0	0	0	0	0	0	0	0	0	0	0	0	0	0	0	0	0	0	0	0	0	0	0	0	0	0	0	0	0	0	0	978	0	0	0	0	0	0	0	0	0
Otu000224	37	92	26	46	2	20	31	46	39	70	51	35	44	21	19	7	0	1	24	0	0	0	44	0	3	0	53	53	0	0	0	0	48	0	39	0	0	0	0	837	0	0	0	139	59	0	0	0	64
Otu000225	0	3	0	2	0	0	1	3	4	0	3	3	0	1	0	0	0	0	0	0	0	0	3	0	0	0	0	6	0	0	0	0	1	0	4	0	37	0	0	0	0	0	0	373	0	0	0	0	0
Otu000226	6	8	11	9	0	10	10	4	13	11	0	6	4	5	2	32	8	7	6	0	0	0	8	1	20	0	0	31	0	0	0	0	19	0	0	0	2	2	62	0	1	0	1	293	28	0	0	0	11
Otu000227	21	51	27	42	2	33	37	58	49	106	42	39	0	9	0	0	2	20	24	0	0	0	41	0	0	0	0	30	0	0	0	0	41	0	22	0	0	0	0	1182	0	0	3	124	65	0	0	0	59
Otu000228	0	0	2	0	0	0	0	0	0	0	0	0	0	0	0	0	0	0	0	0	0	0	0	0	0	0	0	0	0	0	0	0	0	0	0	0	0	0	0	0	0	0	0	3782	0	0	0	0	0
Otu000229	25	0	0	0	0	8	2	0	0	0	0	0	0	0	0	0	0	0	0	0	36	0	0	0	0	0	0	0	0	0	0	0	1	0	727	0	0	0	0	0	0	0	0	0	0	0	0	0	0
Otu000230	2	23	10	5	0	27	7	6	3	15	24	2	0	0	2	0	0	4	25	0	0	0	10	0	34	0	145	7	0	0	0	0	10	0	2	0	0	1	0	0	0	0	0	1241	3	0	0	0	3
Otu000231	80	183	143	181	5	129	114	193	243	210	266	146	0	0	0	3	3	67	179	0	0	0	141	0	3	6	571	113	0	0	0	0	160	0	0	0	0	0	0	10	0	0	0	140	166	0	0	0	268
Otu000232	0	7	0	0	0	0	0	0	0	0	0	0	0	0	0	0	4	0	0	0	0	0	0	0	0	0	0	0	0	0	0	0	0	0	0	0	0	0	0	0	0	0	126	0	0	0	0	0	0
Otu000233	6	22	8	9	0	4	7	10	7	4	8	8	3	0	7	0	2	7	4	0	0	0	9	305	3	0	23	5	0	0	0	6	7	0	47	98	0	0	0	215	0	0	0	958	8	0	0	0	6
Otu000234	0	0	0	0	0	0	0	0	2	0	0	0	0	0	0	0	0	0	0	0	0	0	0	0	0	0	0	0	0	0	0	0	0	0	0	0	0	0	0	0	0	0	41	0	0	0	0	0	0
Otu000235	7	29	3	12	0	0	2	0	8	6	8	5	1	0	1	2	0	2	4	0	0	0	13	0	1	0	25	5	0	0	1	0	11	0	23	0	0	0	0	12	0	0	0	880	0	0	0	0	2
Otu000236	6	65	12	10	4	18	13	24	31	10	26	17	14	14	1	1	24	9	33	29	0	0	34	2	14	0	0	31	0	0	0	0	290	0	0	0	5	1	2	0	18	0	0	306	11	21	57	0	20
Otu000237	5	27	17	21	0	20	15	51	13	17	9	14	0	0	0	0	0	5	27	0	0	0	7	0	2	0	12	20	0	0	0	0	9	0	0	0	0	0	0	0	0	0	0	739	5	0	0	0	4
Otu000238	0	0	0	0	0	0	0	0	0	0	0	0	0	0	0	0	0	0	0	0	0	0	0	0	0	0	0	0	0	0	0	0	0	0	0	0	0	0	0	0	0	0	127	0	0	0	0	0	0
Otu000239	1	0	3	0	0	0	0	0	0	0	0	5	9	0	2	24	0	0	4	0	89	0	0	0	27	2	76	0	0	0	0	76	0	22	31	0	0	0	0	118	0	0	0	25	0	0	216	0	0
Otu000240	0	0	0	6	0	0	0	6	3	11	0	1	2	0	0	11	0	2	4	0	201	0	0	0	10	0	84	0	0	0	1	162	0	4	9	0	0	0	0	0	0	0	0	280	3	0	43	0	0
Otu000241	0	8	0	0	0	0	0	4	0	1	0	0	10	0	6	67	0	0	0	0	345	0	1	0	48	0	140	3	0	0	6	87	0	29	53	0	0	0	0	88	0	0	0	274	0	0	141	0	0
Otu000242	0	0	0	0	0	0	0	0	0	0	0	0	0	0	0	0	0	0	0	0	0	0	0	0	0	0	0	0	0	0	0	1	0	0	0	0	0	0	0	1471	0	0	0	77	0	0	1	0	0
Otu000243	16	40	2	13	0	28	6	11	24	45	25	15	2	0	5	26	2	7	30	0	0	0	17	0	19	6	236	14	0	0	0	0	12	1	0	0	0	0	0	494	0	0	0	152	23	0	0	0	34
Otu000244	0	5	6	0	0	2	0	0	0	13	4	2	0	0	0	13	0	2	12	0	269	0	13	0	4	1	134	11	0	0	3	56	3	13	11	0	0	0	0	75	0	0	0	243	14	0	150	0	6
Otu000245	0	0	0	0	0	0	0	0	0	0	0	5	0	2	0	0	0	0	0	0	0	0	0	0	0	0	0	4	0	0	0	0	0	0	14	0	0	0	0	0	0	0	104	0	0	0	0	0	0
Otu000246	24	93	27	38	0	3	35	20	19	55	18	28	0	65	1	69	28	12	13	0	0	0	26	0	1	0	704	289	11	0	4	0	44	0	81	65	0	0	0	21	0	0	0	0	31	0	0	0	26
Otu000247	95	2	2	3	0	0	0	0	0	0	8	0	0	18	0	0	0	0	0	0	0	0	0	0	0	0	38	0	0	0	2	0	0	0	191	0	0	0	0	272	1	0	0	847	0	0	0	0	0
Otu000248	111	10	16	3	0	5	0	6	4	0	4	3	0	0	8	3	0	0	0	0	0	0	2	0	0	2	101	11	0	0	0	0	9	0	295	0	0	0	0	0	0	0	0	270	2	0	0	0	0
Otu000249	0	0	4	3	0	2	0	7	0	6	0	0	19	0	16	105	0	1	0	0	277	0	0	0	79	5	168	0	0	3	18	702	0	37	46	0	0	0	0	134	0	0	0	0	8	0	924	0	0
Otu000250	6	29	17	17	0	21	23	35	25	34	24	21	0	0	2	13	0	16	30	0	182	0	23	0	14	0	23	27	0	0	3	101	17	13	23	0	0	0	0	92	0	0	0	223	43	0	244	0	16
Otu000251	0	0	0	0	0	0	0	0	0	0	0	0	9	0	0	44	0	0	0	0	165	0	0	0	37	0	37	0	0	0	0	206	0	31	19	0	0	0	0	118	0	0	0	314	0	0	242	0	0
Otu000252	2	8	0	5	0	2	1	6	3	0	6	1	2	0	0	0	0	0	3	0	0	0	3	0	0	0	125	5	0	0	0	0	6	0	0	0	0	0	0	57	0	0	0	668	0	0	0	0	7
Otu000253	135	434	231	383	13	289	261	433	352	472	427	332	0	4	0	0	0	197	403	0	0	0	417	0	0	0	0	320	0	0	0	0	324	0	14	0	0	0	0	191	0	0	0	136	481	0	0	0	641
Otu000254	0	0	0	0	0	0	0	0	0	0	0	0	0	0	0	0	0	0	0	0	0	0	0	0	0	0	0	0	0	0	0	1	5	0	0	0	0	0	0	0	0	0	78	0	0	0	0	0	2
Otu000255	0	0	2	0	0	0	0	0	0	2	0	0	0	0	0	0	0	0	0	0	0	0	0	0	0	0	139	0	0	0	0	0	0	0	9	0	0	0	0	0	0	0	0	1968	0	0	0	0	0
Otu000256	44	31	17	21	9	18	6	3	0	7	11	4	2	0	2	3	0	0	6	0	0	0	0	0	5	0	154	0	0	0	0	0	0	16	71	0	0	0	0	0	0	0	0	86	0	0	0	0	2
Otu000257	4	3	8	5	0	5	8	0	2	3	4	2	5	13	5	0	0	2	5	0	1	0	5	0	0	0	131	8	0	0	0	0	5	0	18	0	0	0	0	378	0	0	0	154	2	0	0	0	7
Otu000258	38	17	11	11	0	10	14	20	29	27	7	18	0	3	3	0	2	3	12	0	0	0	403	0	0	0	10	56	0	0	0	0	23	0	3	0	0	0	0	66	0	2	7	49	14	0	0	0	19
Otu000259	0	0	0	0	0	0	0	0	0	0	0	0	0	0	0	0	0	0	0	0	0	0	0	0	0	0	0	0	0	0	0	0	0	0	0	0	0	0	0	0	0	0	96	0	0	0	0	0	0
Otu000260	9	31	15	25	0	22	41	18	33	39	23	12	0	0	1	2	0	10	22	0	0	0	18	0	0	0	0	25	0	0	0	0	36	0	0	0	0	0	0	289	0	0	2	0	14	0	0	0	46
Otu000261	2	5	3	4	0	2	3	3	0	7	0	0	0	0	0	0	0	2	3	0	0	0	2	0	0	0	31	3	0	0	0	0	6	0	0	0	0	0	0	0	0	0	0	94	4	0	0	0	5
Otu000262	13	35	11	21	0	20	14	30	27	15	19	28	4	0	2	4	0	10	11	0	109	0	19	0	11	1	24	19	0	0	1	91	15	0	11	0	0	0	0	0	0	0	0	0	27	0	29	0	12
Otu000263	0	0	0	0	0	0	0	0	0	3	2	0	13	0	10	47	0	0	0	0	115	0	0	0	27	0	26	1	0	0	7	174	0	28	34	0	0	0	0	125	0	0	0	74	0	0	442	0	0
Otu000264	2	6	3	1	0	2	0	0	6	0	0	0	0	0	1	0	0	0	0	0	0	0	1	0	0	0	0	0	0	0	0	0	10	0	22	0	0	0	0	869	0	0	0	52	2	0	0	0	1
Otu000265	0	0	0	0	0	1	0	0	2	9	1	5	4	0	1	17	0	0	0	0	54	0	0	0	6	0	85	0	0	0	1	31	0	23	16	0	0	0	0	23	0	0	0	171	0	0	138	0	0
Otu000266	37	68	34	52	4	51	54	82	77	113	87	69	0	0	0	0	0	39	71	0	0	0	84	0	0	0	0	64	0	0	0	0	89	0	0	0	0	0	0	0	0	0	0	0	58	0	0	0	16
Otu000267	3	7	6	6	0	0	2	8	0	15	1	0	12	0	8	43	0	0	2	0	310	0	2	0	26	3	0	6	0	0	10	135	0	30	12	0	0	0	0	223	0	0	0	104	5	0	194	0	0
Otu000268	72	458	52	25	25	10	11	26	38	29	90	17	0	1	0	4	6	13	25	0	0	0	22	0	6	10	60	19	0	0	0	0	20	0	67	0	0	0	0	146	0	0	0	214	34	0	0	0	13
Otu000269	0	0	0	0	0	0	1	1	0	0	0	0	3	0	3	23	0	0	0	0	168	0	0	0	24	0	187	0	0	0	5	262	0	23	17	0	0	0	0	143	0	0	0	170	0	0	199	0	0
Otu000270	12	16	31	5	83	7	4	0	19	11	11	6	0	0	2	0	3	14	3	0	0	0	4	0	2	0	0	5	0	0	0	0	17	0	97	0	0	0	0	0	0	0	0	31	13	0	0	0	4
Otu000271	2	0	0	0	0	0	0	0	0	0	0	1	16	0	10	50	3	0	2	0	201	0	4	0	58	5	72	4	0	0	7	458	0	31	62	0	0	0	0	206	0	0	0	0	0	0	106	0	0
Otu000272	0	0	2	0	0	2	0	0	0	0	0	0	0	0	0	0	0	0	0	0	0	0	0	0	0	0	0	0	0	0	0	0	3	0	0	0	0	0	0	1185	0	0	3	0	0	0	0	0	5
Otu000273	0	3	0	0	0	6	4	0	3	3	2	0	0	0	2	0	0	0	0	0	41	0	1	9	2	0	2	4	0	0	0	0	0	0	9	0	0	8	2	44	0	0	0	340	0	0	0	0	2
Otu000274	3	1	0	6	0	0	1	0	1	0	0	0	2	0	0	0	0	2	2	0	0	0	0	0	0	0	25	0	0	0	0	0	0	1	3	0	0	0	0	134	0	0	0	0	0	0	0	0	0
Otu000275	0	0	0	0	0	0	0	0	0	0	0	0	2	0	4	11	0	0	0	0	73	0	0	0	36	0	195	0	0	1	1	58	0	11	0	0	0	0	0	132	0	0	0	196	0	0	215	0	0
Otu000276	4	16	11	1	0	9	0	3	2	2	2	14	0	0	2	10	0	0	0	0	35	0	6	0	13	0	0	5	0	0	0	237	2	6	25	0	2	0	0	67	0	0	2	0	0	0	128	0	0
Otu000277	3	0	0	0	0	0	1	4	7	10	17	5	0	5	1	14	0	0	0	0	0	0	14	0	2	0	247	0	0	0	0	0	4	0	53	0	0	0	0	36	0	3	0	1292	3	0	0	0	4
Otu000278	123	7	0	2	0	21	0	4	3	3	0	17	0	65	45	41	3	2	21	0	0	41	23	0	1	7	2	4	0	0	0	409	8	4	210	0	0	0	0	51	0	0	0	122	22	0	108	4	7
Otu000279	2	26	2	4	0	5	3	3	10	10	2	12	2	2	0	0	0	1	3	0	152	0	6	0	0	0	0	1	0	0	0	0	9	0	56	0	0	0	0	183	0	0	0	329	8	0	0	0	9
Otu000280	0	0	0	0	0	0	2	0	0	0	0	0	0	0	0	4	0	0	0	0	247	0	0	0	19	0	17	0	0	1	0	193	0	18	3	0	0	0	0	18	0	0	0	0	0	0	314	0	0
Otu000281	0	0	0	0	0	0	0	0	0	0	0	0	0	0	0	0	0	0	0	0	0	0	0	0	0	0	0	0	0	0	0	0	0	0	0	0	0	0	0	0	0	0	72	0	0	0	0	0	0
Otu000282	2	5	5	0	0	4	0	6	7	6	9	0	0	0	0	0	0	0	2	0	0	0	0	0	6	0	41	0	0	0	0	0	3	0	0	0	0	0	0	0	0	0	0	0	7	0	0	0	2
Otu000283	0	0	3	0	0	0	0	0	0	2	0	1	7	0	1	23	0	1	4	0	144	0	2	0	30	3	121	0	0	0	0	238	2	26	24	0	0	0	0	93	0	0	0	70	4	0	159	0	0
Otu000284	0	0	0	4	0	2	0	0	0	0	2	1	0	0	0	0	0	0	2	0	0	0	0	0	0	0	0	1	0	0	0	0	0	0	0	0	0	0	0	0	0	0	0	0	0	0	0	0	1
Otu000285	0	0	0	3	0	0	1	0	0	5	2	3	0	0	4	0	0	0	2	0	1	0	0	0	0	0	155	0	0	0	0	0	9	0	7	0	0	0	0	0	0	0	0	955	0	0	92	0	1
Otu000286	0	5	0	0	0	0	17	0	0	4	0	12	4	0	0	0	0	0	0	0	0	0	0	0	0	11	0	4	0	0	0	0	0	0	162	0	0	0	0	0	0	0	0	0	0	0	0	0	0
Otu000287	0	7	1	0	0	3	0	4	0	3	0	3	0	0	0	0	0	0	5	0	0	0	2	0	118	0	188	0	0	0	0	0	14	2	14	0	0	0	0	15	0	0	0	157	3	0	67	0	0
Otu000288	0	11	2	0	0	0	0	4	4	0	0	0	2	0	3	29	0	2	3	0	371	0	0	0	33	0	9	1	0	0	0	251	7	27	68	0	0	0	0	138	0	0	0	163	2	0	102	0	0
Otu000289	0	3	1	0	0	0	0	1	2	0	3	6	0	0	0	0	0	1	0	0	0	0	73	0	0	0	0	0	0	0	0	45	2	0	3	0	0	0	0	0	0	0	1	0	0	0	0	0	1
Otu000290	86	139	62	126	0	91	79	162	162	171	131	83	0	0	0	0	0	52	123	0	0	0	273	0	0	0	0	131	0	0	0	0	1049	0	0	0	0	0	0	0	0	0	0	0	170	0	0	0	99
Otu000291	0	0	0	0	0	0	0	0	0	0	0	0	3	0	1	10	0	0	1	0	265	0	0	0	17	0	33	0	0	0	0	94	0	3	9	0	0	0	0	85	0	0	0	111	0	0	161	0	0
Otu000292	13	10	13	7	0	18	5	9	11	10	7	6	0	13	0	4	10	3	4	0	0	0	5	0	4	4	0	11	0	0	0	0	11	0	105	0	0	0	0	0	0	0	0	0	4	0	0	0	2
Otu000293	0	31	2	3	0	1	0	14	5	6	9	0	0	10	0	1	11	2	0	0	0	0	1	0	0	0	5	0	0	0	0	3	3	0	18	0	0	0	0	117	0	0	0	439	5	0	0	0	1
Otu000294	96	197	126	167	4	129	134	215	174	250	128	138	4	7	139	6	10	103	215	0	0	0	322	0	24	12	0	179	0	0	0	0	143	0	14	0	0	0	0	0	0	0	0	50	221	0	83	0	282
Otu000295	0	4	0	0	0	2	1	7	0	0	0	0	0	0	0	0	0	0	2	0	0	0	0	0	0	0	0	0	0	0	0	0	0	0	0	0	0	0	0	651	0	0	0	0	0	0	0	0	4
Otu000296	39	67	11	22	2	27	20	48	26	55	56	39	0	4	0	2	0	15	32	0	0	0	22	8	1	0	205	154	0	0	0	0	15	0	364	0	0	0	0	0	0	0	0	0	57	0	0	0	51
Otu000297	4	21	0	1	0	2	0	3	3	4	5	3	0	0	0	4	0	0	3	0	0	0	8	0	4	0	0	4	0	0	0	42	5	0	0	0	0	27	0	125	0	0	0	918	12	0	44	0	1
Otu000298	12	33	17	31	0	5	1	18	6	31	8	3	0	7	0	13	4	1	5	0	0	0	12	0	0	0	158	0	0	0	2	0	13	0	64	0	0	0	0	0	0	0	0	51	5	0	0	0	1
Otu000299	17	23	25	31	0	23	22	35	48	59	34	36	0	0	0	0	0	17	26	0	0	0	15	0	0	0	0	39	0	0	0	0	40	0	0	0	0	0	0	0	0	0	0	0	21	0	0	0	13
Otu000300	0	0	8	0	3	0	0	1	6	0	0	0	0	0	2	4	0	0	0	0	0	0	0	0	79	0	0	0	0	0	0	0	2	0	1	0	0	0	0	0	0	0	0	585	0	0	0	0	0
Otu000301	4	4	5	7	0	8	0	5	1	13	2	6	0	0	0	3	0	2	6	0	0	0	5	0	0	0	7	2	0	0	0	0	1	0	0	0	0	0	0	43	0	0	0	226	14	0	0	0	3
Otu000302	0	3	0	0	0	0	1	0	0	0	0	0	0	0	1	16	0	0	0	0	0	0	0	0	5	1	0	0	0	0	2	32	0	2	22	0	0	0	0	51	0	0	0	118	0	0	182	0	0
Otu000303	3	15	5	20	0	7	2	23	29	17	14	13	0	0	0	7	0	3	5	0	0	0	12	0	2	0	12	3	0	0	0	70	11	0	7	0	0	0	0	124	0	0	0	320	13	0	0	0	4
Otu000304	0	0	0	0	0	0	0	0	0	0	0	0	0	0	0	0	0	0	0	0	0	0	0	0	0	0	0	0	0	0	0	0	0	0	0	1	0	0	0	0	0	0	0	0	0	0	0	0	0
Otu000305	157	319	212	298	37	215	222	379	410	406	381	331	0	0	0	1	0	169	297	0	0	0	278	0	0	0	0	299	0	0	0	0	215	0	0	0	0	0	0	44	0	0	0	48	451	0	0	0	124
Otu000306	0	0	0	0	0	0	0	0	0	0	0	0	0	0	0	18	0	0	0	0	241	0	0	0	9	0	76	0	0	0	7	0	0	42	0	0	0	0	0	161	0	0	0	81	0	0	147	0	0
Otu000307	3	12	2	6	0	9	7	17	16	26	7	12	0	0	0	9	0	5	21	0	0	0	13	0	15	0	53	11	0	0	0	24	7	11	0	0	0	0	0	0	0	0	0	85	32	0	84	0	4
Otu000308	8	175	5	0	5	17	11	0	0	0	2	0	0	4	0	11	2	0	0	0	0	0	0	3	0	0	109	0	0	0	0	0	0	0	173	0	0	0	0	0	0	0	1	0	0	0	0	0	0
Otu000309	0	0	0	2	0	5	0	4	0	11	0	2	0	0	0	0	0	0	1	1	0	0	0	0	0	0	17	0	0	0	0	0	1	0	0	0	0	0	0	0	0	0	0	672	0	0	0	0	2
Otu000310	0	21	0	20	0	0	0	0	4	0	4	5	0	0	0	0	0	12	6	0	0	0	7	0	7	0	41	0	0	0	0	124	0	0	6	0	0	0	0	26	0	0	0	0	0	0	66	0	0
Otu000311	0	2	0	0	0	0	0	0	0	0	5	0	0	2	0	0	0	0	0	0	0	0	7	0	0	0	0	1	0	0	0	0	0	0	0	0	0	0	0	0	0	0	71	0	0	0	5	0	0
Otu000312	25	44	21	48	0	20	46	26	45	48	28	35	0	4	0	0	0	17	47	0	0	0	20	0	7	0	252	28	0	0	0	0	31	0	0	0	0	0	0	62	0	0	9	111	36	0	0	0	39
Otu000313	0	0	0	0	0	0	0	0	0	0	0	0	5	0	2	32	0	0	0	0	110	0	0	0	7	0	188	0	0	0	2	0	0	27	6	0	0	0	0	115	0	0	0	198	0	0	0	0	0
Otu000314	0	0	0	0	0	0	0	0	0	0	0	0	4	0	6	8	0	0	0	0	142	0	0	0	33	0	0	0	0	0	2	0	0	24	11	0	0	0	0	179	0	0	0	91	0	0	226	0	0
Otu000315	77	160	89	113	2	73	87	166	162	155	150	111	0	0	0	0	0	89	121	0	0	0	148	0	0	0	0	80	0	0	0	0	161	0	770	0	0	0	0	0	0	0	0	0	155	0	0	0	166
Otu000316	0	0	0	0	0	0	2	0	0	0	0	0	2	0	0	2	0	0	1	0	63	0	4	0	10	0	20	6	0	0	0	215	0	6	4	0	0	0	0	81	0	0	0	194	0	0	135	0	0
Otu000317	0	0	2	0	0	0	0	0	0	0	0	1	0	0	0	0	0	0	0	0	0	0	0	0	5	0	19	2	0	0	0	0	5	0	4	0	0	0	0	25	0	0	0	1112	0	0	0	0	0
Otu000318	2	4	0	0	8	0	0	0	6	0	0	1	0	0	0	2	0	0	0	0	0	0	0	0	0	0	0	0	0	0	0	0	2	0	0	0	0	0	0	0	1	0	0	794	0	0	0	0	2
Otu000319	0	0	0	0	0	0	0	0	0	0	0	0	0	0	0	0	0	0	0	0	0	0	0	0	0	0	0	0	0	0	0	0	0	0	0	0	0	0	0	297	0	0	0	0	0	0	0	0	0
Otu000320	0	0	0	0	0	0	0	0	0	0	0	0	9	0	0	19	0	0	0	0	405	0	0	0	11	2	132	0	0	3	2	320	0	14	0	0	0	0	0	0	0	0	0	56	0	0	0	0	0
Otu000321	186	6	14	4	0	7	1	7	0	7	7	4	0	2	13	10	0	0	0	0	0	0	4	0	4	7	40	1	0	0	0	104	5	0	398	0	0	0	0	0	0	0	0	0	9	0	0	0	2
Otu000322	19	34	18	45	0	22	15	23	34	25	20	38	0	0	0	2	0	11	31	0	0	0	47	0	0	0	0	19	0	0	1	0	16	0	0	0	0	0	0	864	0	0	0	0	76	0	0	0	57
Otu000323	15	38	17	34	0	10	17	31	33	28	34	29	0	0	0	0	0	9	23	0	0	0	14	0	0	0	0	13	0	0	0	0	25	0	0	0	0	0	0	0	0	0	0	0	18	0	0	0	3
Otu000324	20	64	35	30	0	44	27	90	56	58	51	50	0	0	0	0	0	21	28	0	0	0	26	0	0	0	0	46	0	0	0	0	22	0	0	0	0	0	0	0	0	0	0	0	45	0	0	0	16
Otu000325	4	12	14	11	0	17	13	22	27	62	26	16	0	0	0	0	3	15	11	0	0	0	9	0	6	0	0	2	0	0	0	1	16	0	20	0	0	0	0	0	0	0	2	87	6	0	0	0	21
Otu000326	2	27	18	16	0	8	8	22	23	18	22	15	0	1	4	2	0	5	6	0	0	0	10	0	0	0	0	23	0	0	0	0	41	0	45	0	0	0	0	46	0	0	0	130	29	0	0	0	10
Otu000327	0	0	0	0	1	0	0	0	0	0	0	0	2	0	1	14	0	0	0	0	42	0	0	0	36	0	166	0	0	0	0	179	0	7	0	0	0	0	0	0	0	0	0	97	0	0	225	0	0
Otu000328	4	6	18	0	0	0	0	0	0	0	0	0	53	16	0	1	0	0	0	0	0	0	0	0	0	0	536	0	0	0	0	0	0	0	0	0	0	0	0	84	0	0	3	42	0	0	0	1	1
Otu000329	0	0	0	0	0	0	0	0	0	0	0	0	4	0	3	13	0	0	0	0	196	0	2	0	19	0	37	0	0	2	6	121	0	24	12	0	0	0	0	53	0	0	0	51	0	0	72	0	0
Otu000330	160	327	160	259	27	175	207	284	242	307	295	200	0	16	0	0	5	86	226	0	0	0	380	0	2	28	24	239	0	0	0	0	214	2	74	0	0	0	0	0	0	0	0	75	311	0	0	0	361
Otu000331	20	15	6	0	13	5	2	0	0	0	0	4	0	0	196	0	0	0	3	0	0	0	0	0	8	0	0	0	0	0	0	0	7	0	45	0	0	0	0	57	0	0	0	0	0	0	0	0	0
Otu000332	75	13	124	5	0	0	2	2	0	6	1	4	0	0	0	0	0	0	2	0	0	0	0	0	0	0	45	10	0	0	0	0	0	0	0	0	0	0	0	0	2	1	68	207	6	0	0	0	1
Otu000333	31	347	40	10	1	9	23	17	3	18	9	17	0	0	0	17	8	9	3	0	0	0	4	0	2	1	12	14	0	0	0	147	13	0	9	0	0	0	0	22	0	0	0	0	3	0	0	0	3
Otu000334	3	20	4	14	0	4	2	0	2	9	0	2	0	0	0	7	0	0	5	0	0	0	1	0	111	0	0	17	0	0	0	0	1	0	0	0	0	0	0	86	0	0	0	928	6	0	69	0	2
Otu000335	1	0	7	0	0	0	2	0	1	0	0	0	0	0	0	0	2	4	2	0	0	69	11	0	2	0	0	1	0	0	2	0	0	0	0	0	0	0	0	0	0	0	0	0	0	0	0	0	0
Otu000336	2	4	0	0	1	0	6	3	6	8	4	0	0	0	0	0	0	2	5	0	49	0	0	0	0	0	45	6	0	0	0	48	0	0	0	0	0	0	0	15	0	0	13	269	0	0	84	0	3
Otu000337	2	0	0	0	0	0	0	0	0	5	0	0	0	0	0	8	0	2	0	0	0	0	0	0	0	0	0	0	0	0	0	0	2	0	0	0	0	0	0	0	0	0	52	0	6	0	0	0	1
Otu000338	4	66	25	24	1	15	13	20	10	28	6	14	4	14	0	0	20	3	6	0	0	0	30	0	0	4	0	17	0	0	0	0	10	0	45	0	0	0	0	0	0	0	2	0	7	0	0	0	32
Otu000339	71	239	121	169	4	134	102	200	184	250	234	152	0	0	0	0	0	71	200	0	0	0	112	0	0	0	0	157	0	0	0	0	111	0	0	0	0	0	0	0	0	0	1	0	182	0	0	0	42
Otu000340	17	48	42	23	0	16	34	32	39	67	55	43	0	0	0	0	0	11	55	0	0	0	75	0	0	0	0	41	0	0	0	0	52	0	0	0	0	0	0	12	0	0	0	0	57	0	0	0	50
Otu000341	0	0	0	0	0	0	0	3	0	0	0	0	0	0	2	0	0	0	0	0	0	0	0	0	2	0	0	0	0	0	0	54	0	0	0	0	0	1	0	0	0	0	0	148	0	0	0	0	0
Otu000342	10	25	28	22	2	13	3	3	5	28	10	7	2	10	0	2	0	3	3	0	0	0	5	0	0	2	165	9	0	0	0	0	0	4	43	0	0	0	0	0	0	0	0	110	7	0	0	0	6
Otu000343	0	0	0	0	0	0	0	0	0	0	0	0	5	0	3	26	0	0	0	0	191	0	0	0	10	0	67	0	0	0	1	57	0	9	0	0	0	0	0	56	0	0	0	163	0	0	79	0	0
Otu000344	26	70	58	66	0	74	47	78	95	75	81	63	0	1	0	8	0	33	63	0	0	0	48	0	0	1	132	43	0	0	0	0	41	0	0	0	0	0	0	16	0	0	0	34	75	0	0	0	98
Otu000345	1	1	0	6	0	1	1	6	3	2	0	3	0	0	0	0	0	0	0	1	0	0	0	0	0	0	6	0	0	0	0	0	4	0	0	0	0	0	0	0	0	0	0	611	3	1	28	0	4
Otu000346	45	7	26	2	0	5	3	8	6	0	0	10	0	4	72	0	3	3	0	0	0	0	3	0	0	0	0	2	0	0	0	0	6	0	64	0	0	0	0	0	0	0	0	0	10	0	208	0	0
Otu000347	0	0	0	0	0	2	0	0	0	0	0	0	0	0	0	0	0	0	0	0	0	0	0	0	2	0	0	0	0	0	0	0	0	0	0	0	0	0	0	45	0	0	0	703	0	0	0	0	0
Otu000348	23	71	26	139	0	27	61	54	44	110	28	47	0	0	0	0	0	34	39	0	0	0	64	0	2	0	0	46	0	0	0	0	363	0	0	0	0	0	0	9	0	1	0	2	66	0	0	0	61
Otu000349	0	8	0	2	0	13	5	0	2	4	4	2	0	0	0	0	0	0	0	0	0	0	12	0	3	0	44	14	0	0	0	0	2	0	0	0	0	0	0	0	0	0	0	436	6	0	0	0	0
Otu000350	0	0	0	0	0	0	2	0	3	0	0	0	5	0	0	19	0	0	0	0	63	0	0	0	13	0	0	0	0	0	1	56	2	15	0	0	0	0	0	57	0	0	0	74	0	0	177	0	0
Otu000351	12	50	10	27	0	50	32	61	50	41	37	31	0	0	0	0	0	34	55	0	0	0	55	0	0	0	0	54	0	0	0	0	51	0	0	0	0	0	0	0	0	0	0	0	35	0	0	0	54
Otu000352	0	0	0	0	0	2	0	5	0	0	0	0	0	0	0	0	0	0	0	0	0	0	0	0	0	0	0	0	0	0	0	0	0	0	0	0	0	0	0	0	0	0	0	29	0	0	735	0	0
Otu000353	0	0	0	0	0	0	0	0	0	0	0	0	10	0	3	26	0	0	0	0	150	0	0	0	12	1	71	0	0	0	4	329	0	24	15	0	0	0	0	56	0	0	0	0	0	0	126	0	3
Otu000354	0	2	0	0	0	0	0	3	0	0	0	0	6	0	7	32	0	8	0	0	324	0	0	0	27	0	50	0	0	0	7	0	0	31	32	0	0	0	0	54	0	0	0	76	0	0	264	0	0
Otu000355	0	0	0	0	0	0	2	0	0	0	10	0	0	0	0	0	0	0	0	0	0	0	0	0	3	0	0	0	0	0	0	0	0	0	0	0	0	0	0	0	0	0	0	1108	0	0	0	0	0
Otu000356	0	0	0	0	0	0	0	0	0	0	0	0	0	0	0	0	0	0	0	0	0	0	0	0	0	0	0	0	0	0	0	0	0	0	0	0	0	0	0	0	0	0	0	1000	0	0	55	0	0
Otu000357	0	0	0	0	0	1	0	0	0	0	0	0	11	0	2	37	0	0	0	0	511	0	0	0	42	3	0	0	0	0	4	1	0	25	35	0	0	0	0	139	0	0	1	135	0	0	368	0	0
Otu000358	81	0	2	0	0	6	0	0	0	7	2	0	0	0	293	0	0	0	0	0	0	0	0	0	37	6	0	0	0	0	0	0	0	0	103	0	0	0	0	0	0	0	0	0	0	0	0	0	0
Otu000359	0	0	0	0	0	0	0	0	0	0	0	0	0	0	0	0	0	0	0	0	0	0	0	0	0	0	0	0	0	0	0	0	0	0	0	0	0	0	0	0	0	0	0	178	0	0	0	0	0
Otu000360	2	0	0	4	0	0	3	9	0	0	0	5	0	0	0	3	0	0	0	0	296	0	0	0	8	0	33	7	0	0	0	77	0	13	43	0	0	0	0	202	0	0	0	341	10	0	227	0	0
Otu000361	0	2	4	0	0	0	5	0	0	0	0	6	3	0	6	30	2	0	0	0	0	0	0	0	13	0	27	2	0	0	3	257	0	32	11	0	0	0	0	0	0	0	0	123	3	0	326	0	0
Otu000362	12	26	8	20	1	18	19	23	55	48	17	21	0	0	0	0	0	4	17	0	0	0	27	0	0	0	0	30	0	0	0	0	17	0	0	0	0	0	0	0	0	0	0	0	47	0	0	0	4
Otu000363	2	9	3	3	0	3	0	8	4	5	0	4	0	0	0	2	0	0	10	0	0	0	8	0	0	0	22	7	0	0	0	0	0	0	3	0	0	0	0	87	0	2	0	51	0	0	0	0	5
Otu000364	0	0	0	0	0	0	0	0	0	0	0	0	0	0	0	0	0	0	0	0	117	0	0	0	0	0	0	0	0	0	0	0	0	0	0	0	0	0	0	47	0	0	0	40	0	0	67	0	0
Otu000365	0	0	0	0	0	0	0	0	0	0	0	0	2	0	5	30	0	1	0	0	135	0	0	0	20	0	25	0	0	0	4	89	0	33	27	0	0	0	0	75	0	0	0	190	0	0	239	0	0
Otu000366	12	56	17	0	2	8	0	0	0	0	0	3	3	9	0	6	5	0	0	0	0	0	6	0	7	4	0	0	0	0	0	0	0	4	42	0	0	0	0	0	0	0	0	0	0	0	0	0	0
Otu000367	0	11	3	8	0	10	5	8	9	26	9	0	0	0	0	0	0	0	0	0	0	0	1	0	0	0	47	4	0	0	0	0	2	0	0	0	0	0	0	6	0	0	0	600	13	0	0	0	5
Otu000368	7	30	4	12	0	10	3	19	18	15	10	6	0	9	2	5	0	2	5	0	0	0	3	0	7	2	0	10	0	0	0	0	15	0	15	0	0	0	0	80	0	0	0	202	39	0	0	0	8
Otu000369	0	0	0	3	0	0	0	0	0	0	0	0	0	0	0	0	0	0	0	0	0	0	0	0	0	1	0	0	0	0	0	0	0	0	0	0	0	0	0	0	0	0	0	901	0	0	0	0	0
Otu000370	0	26	5	0	0	0	0	0	0	2	0	4	0	0	0	0	0	0	0	0	0	0	0	0	8	0	0	4	0	0	0	0	0	0	167	0	0	0	0	0	0	0	0	0	0	0	0	0	0
Otu000371	0	4	0	0	0	0	2	0	0	4	0	0	10	0	5	34	0	3	0	0	69	0	0	0	41	0	27	0	0	0	9	93	0	20	14	0	0	0	0	103	0	0	0	48	0	0	0	0	0
Otu000372	0	0	0	0	0	0	0	0	0	0	0	0	7	0	2	11	0	0	0	0	52	0	0	0	8	0	45	0	0	0	4	215	0	14	30	0	0	0	0	68	0	0	0	0	0	0	420	0	0
Otu000373	13	24	15	20	0	14	8	21	68	67	26	12	0	0	0	0	0	21	34	0	0	0	27	0	0	0	30	49	0	0	0	0	31	0	0	0	0	0	0	33	0	0	0	281	13	0	0	0	58
Otu000374	2	2	9	4	0	2	22	0	0	3	0	0	0	3	0	8	2	0	0	0	0	0	5	0	0	16	0	3	0	0	0	0	0	0	119	0	0	0	0	0	0	0	0	117	21	0	0	0	0
Otu000375	40	124	36	72	0	37	58	82	70	102	54	59	0	99	26	11	0	34	96	0	0	0	87	0	0	0	0	45	0	0	0	0	57	0	71	0	0	0	0	0	0	0	0	0	91	0	0	0	95
Otu000376	5	5	3	3	0	3	0	3	5	1	1	12	2	0	2	4	0	1	7	0	0	0	2	0	4	0	0	4	0	0	0	0	0	0	57	0	0	0	0	68	0	0	0	377	15	0	0	0	4
Otu000377	0	0	0	0	0	3	1	1	0	10	0	0	9	0	0	13	0	0	0	0	110	0	0	0	25	0	59	0	0	0	7	107	0	30	13	0	0	0	0	47	0	0	0	189	0	0	144	0	0
Otu000378	0	0	0	0	0	2	0	0	0	0	3	0	11	0	5	8	0	0	0	0	0	0	2	0	26	0	160	1	0	1	0	53	0	10	15	0	0	0	0	67	0	0	0	0	0	0	159	0	0
Otu000379	2	14	0	4	0	5	4	6	3	0	6	5	2	0	0	0	5	0	0	0	0	0	3	0	4	0	22	12	0	0	0	0	0	0	25	0	0	0	0	66	0	0	0	97	9	0	0	1341	2
Otu000380	0	4	2	0	0	0	0	0	0	18	0	2	4	0	2	28	0	0	2	0	332	0	0	0	35	0	168	5	0	0	0	93	0	10	8	0	0	0	0	96	0	0	0	51	3	0	6	0	4
Otu000381	31	0	10	0	11	0	0	0	18	16	0	0	0	0	27	1	2	6	0	0	0	0	0	0	0	0	0	5	0	0	0	0	3	0	20	0	0	0	0	20	0	0	0	41	0	0	234	0	1
Otu000382	41	13	0	2	0	0	0	9	3	0	18	7	0	0	0	0	6	0	0	0	0	0	0	0	0	0	7	1	0	0	0	28	6	0	0	0	0	0	0	21	0	0	0	38	4	0	0	0	6
Otu000383	15	48	20	67	1	39	30	58	50	54	44	22	0	0	0	0	0	14	30	0	0	0	34	0	0	0	0	33	0	0	0	0	24	0	0	0	0	0	0	55	0	0	0	0	68	0	0	0	11
Otu000384	26	76	26	66	0	24	28	46	36	84	72	37	0	0	0	0	0	17	36	0	0	0	24	0	0	0	24	34	0	0	0	0	41	0	0	0	0	0	0	81	0	0	0	0	69	0	0	0	63
Otu000385	3	5	0	6	0	0	0	4	0	4	0	5	0	0	1	3	0	0	2	0	0	0	0	0	2	0	17	3	0	0	0	0	3	0	0	0	0	0	0	44	0	0	0	266	0	0	0	0	7
Otu000386	0	0	0	0	0	0	0	0	0	0	0	0	2	0	3	18	0	0	0	0	40	0	0	0	17	0	0	0	0	0	0	132	0	11	8	0	0	0	0	53	0	0	0	210	0	0	245	0	0
Otu000387	0	0	0	0	0	0	0	0	0	1	0	0	2	0	1	12	0	0	0	0	0	0	0	0	19	1	32	0	0	0	6	51	0	12	5	0	0	0	0	12	0	0	0	43	0	0	131	0	0
Otu000388	0	0	0	0	0	0	0	0	0	4	0	0	5	0	6	42	0	0	0	0	86	0	0	0	24	0	90	0	0	0	6	141	0	15	42	0	0	0	0	54	0	0	0	124	0	0	205	0	0
Otu000389	18	16	16	31	0	1	8	13	16	27	13	13	0	37	12	7	12	4	9	0	0	0	2	37	0	0	48	51	0	0	2	104	9	0	29	0	0	0	0	0	0	0	0	105	13	0	0	69	26
Otu000390	0	5	0	0	0	0	2	0	4	0	0	0	1	0	0	1	0	2	0	0	0	0	2	0	0	0	16	4	0	0	0	0	0	0	0	0	0	0	0	82	0	217	0	472	0	0	0	0	6
Otu000391	0	0	0	0	0	0	0	0	0	0	0	0	0	0	0	0	0	0	0	0	0	0	0	0	0	0	493	0	0	0	0	0	0	0	0	0	0	0	0	0	0	0	0	0	0	0	0	0	0
Otu000392	0	0	0	0	0	0	0	0	0	0	0	0	0	0	3	17	0	0	0	0	390	0	0	0	8	0	155	0	0	0	0	57	0	21	18	0	0	0	0	77	0	0	0	72	0	0	172	0	0
Otu000393	0	0	0	0	0	0	3	0	0	0	0	0	0	0	0	0	0	0	0	0	0	0	0	0	0	0	0	5	0	0	0	0	4	0	0	0	0	0	0	0	0	0	0	407	0	0	0	0	2
Otu000394	4	8	18	12	0	14	15	45	37	43	22	35	0	0	0	0	0	8	20	0	0	0	19	0	0	0	0	22	0	0	0	0	14	0	0	0	0	0	0	0	0	0	0	0	37	0	0	0	7
Otu000395	0	2	5	7	1	0	0	4	3	0	4	0	4	0	0	9	0	0	3	0	56	0	5	0	0	0	51	12	0	0	0	0	4	4	19	0	0	2	0	30	1	0	0	0	12	0	0	0	0
Otu000396	0	0	0	0	0	0	0	0	0	0	0	0	12	0	0	28	0	0	3	0	138	0	2	0	28	0	173	0	0	0	4	177	0	48	35	0	0	0	0	117	0	0	0	0	0	0	96	0	0
Otu000397	6	2	0	0	0	10	1	8	0	0	0	0	0	0	0	0	7	3	3	0	0	0	0	0	0	0	0	1	0	0	0	0	0	0	4	561	0	0	0	53	0	0	0	294	2	0	0	0	0
Otu000398	0	0	0	1	0	0	0	0	1	5	0	0	6	0	0	9	0	0	0	0	108	0	2	0	18	0	51	0	0	0	0	105	0	10	0	0	0	0	0	34	0	0	0	96	5	0	137	0	2
Otu000399	0	9	4	0	0	0	0	0	2	0	0	0	0	0	0	0	5	0	0	1	0	0	1	0	0	0	26	2	0	0	0	0	0	0	5	277	0	1	0	20	0	0	0	73	0	14	0	0	2
Otu000400	16	38	18	46	0	25	14	59	55	52	39	28	0	11	2	21	0	26	22	0	0	0	76	0	2	0	115	57	0	23	0	0	31	0	0	0	0	0	0	0	0	0	0	181	36	0	0	0	45
Otu000401	0	0	0	0	0	0	0	0	0	0	0	0	0	1	0	0	0	0	0	0	0	0	0	0	0	0	0	0	0	0	0	0	0	0	0	0	33	0	0	2	0	0	0	0	0	0	0	0	0
Otu000402	7	9	0	8	0	13	8	6	3	7	3	8	0	0	0	2	0	0	18	0	0	0	50	0	10	1	70	14	0	0	0	59	0	5	0	0	0	0	0	2	0	0	0	0	13	0	0	0	8
Otu000403	0	5	9	0	0	11	3	0	0	0	0	0	0	5	0	0	2	0	0	0	0	0	0	0	0	10	16	0	0	0	0	6	0	0	110	0	0	0	0	0	0	0	0	0	0	0	0	0	0
Otu000404	17	29	22	53	0	19	468	39	59	51	26	25	12	0	0	6	1	18	32	0	51	0	84	0	6	7	23	35	0	0	0	0	888	2	2	0	0	0	0	64	0	1	0	0	40	0	0	0	47
Otu000405	0	14	12	13	0	10	7	29	17	9	26	11	0	0	0	0	0	15	22	0	0	0	7	0	0	0	0	19	0	0	0	0	16	0	0	0	0	0	0	0	0	0	0	0	28	0	0	0	5
Otu000406	50	127	48	87	3	92	67	129	93	142	110	75	0	0	0	0	0	67	92	0	0	0	68	0	0	0	22	90	0	0	0	0	79	0	0	0	0	0	0	0	0	0	0	0	129	0	0	0	29
Otu000407	1	10	7	0	3	6	6	2	16	9	4	0	0	3	3	0	0	2	7	0	0	0	3	0	2	14	0	3	0	0	0	15	2	0	62	0	0	0	0	0	0	0	0	281	5	0	0	0	5
Otu000408	0	0	4	0	0	0	0	0	0	0	0	0	4	0	0	0	3	0	0	0	0	0	0	0	0	0	76	0	0	0	0	0	0	0	0	0	0	0	0	26	0	0	0	489	0	0	0	0	0
Otu000409	19	80	52	56	41	41	26	28	71	43	66	38	0	7	0	3	0	13	65	0	0	0	120	0	6	0	0	39	0	0	0	0	61	0	141	0	0	0	0	0	0	0	1	0	44	0	0	0	94
Otu000410	0	0	0	0	0	0	0	0	0	0	0	0	0	0	0	0	0	0	2	0	0	0	0	0	0	0	0	10	0	0	0	0	0	0	0	0	0	0	0	120	0	0	0	0	0	0	0	0	0
Otu000411	29	218	25	33	0	9	21	16	43	29	23	14	0	35	3	26	5	6	16	0	0	0	23	0	5	3	215	27	0	0	1	67	4	4	76	0	0	0	0	0	0	0	0	0	17	0	0	0	21
Otu000412	0	5	2	6	0	1	0	6	6	0	0	4	2	0	0	0	0	2	0	0	0	0	0	0	0	0	2	5	0	0	0	0	2	0	0	0	0	0	0	40	0	0	0	183	6	0	0	0	3
Otu000413	0	0	0	0	0	2	0	0	4	3	2	0	0	5	0	3	0	1	0	0	121	0	8	0	3	0	29	3	0	0	0	0	0	0	0	0	0	0	0	41	0	0	0	0	0	0	179	0	0
Otu000414	3	4	3	12	0	9	2	6	4	5	4	3	0	0	0	0	0	0	8	0	0	0	2	0	3	0	30	6	0	0	0	0	11	0	0	0	0	0	0	70	0	0	12	77	0	0	0	0	8
Otu000415	0	0	0	0	0	0	0	0	0	0	0	0	0	0	0	0	0	0	0	0	0	2571	0	10	0	0	0	0	0	0	0	0	0	0	0	3	0	0	0	0	0	0	0	0	0	0	0	2	0
Otu000416	0	0	0	0	0	0	0	0	0	0	0	0	0	0	0	9	0	0	0	0	26	0	0	0	0	0	9	0	0	0	0	33	0	2	0	0	0	0	0	51	0	0	0	0	0	0	86	0	0
Otu000417	21	40	33	35	1	6	3	19	29	27	16	8	2	16	0	0	14	1	24	0	0	0	13	0	0	0	218	49	0	0	0	0	4	0	13	0	0	0	0	0	0	0	0	359	13	0	0	0	17
Otu000418	0	16	9	3	2	3	0	4	6	7	0	0	0	14	0	2	0	0	4	0	0	0	8	0	0	0	0	197	0	0	0	0	7	0	0	0	0	0	0	19	0	0	0	0	2	19	0	0	1
Otu000419	0	0	0	0	0	0	0	0	0	0	0	0	0	0	0	0	0	0	0	1	0	0	0	0	39	0	0	0	0	0	0	3	0	2	0	0	0	0	0	0	0	0	0	0	0	0	0	0	0
Otu000420	36	32	4	0	0	6	8	13	0	0	8	7	9	39	4	59	1	2	9	0	0	0	0	1	5	0	128	0	0	0	5	0	0	16	2	0	0	0	0	0	0	0	0	45	10	0	0	0	0
Otu000421	3	24	2	11	0	5	7	5	12	10	12	22	0	0	0	0	0	7	23	0	0	0	6	0	0	0	0	7	0	0	0	0	9	0	0	0	0	0	0	0	0	0	0	0	12	0	0	0	0
Otu000422	0	0	0	3	0	4	1	0	8	7	0	2	1	0	0	2	0	0	0	0	0	0	1	0	3	0	0	0	0	0	0	0	4	0	12	0	0	0	0	10	0	0	0	442	0	0	0	0	3
Otu000423	2	5	1	0	0	7	3	6	0	0	10	2	1	0	2	21	0	0	6	0	39	0	6	0	13	0	0	0	0	0	0	173	8	15	0	0	0	0	0	25	0	0	0	0	4	0	94	0	0
Otu000424	2	77	14	0	5	6	2	0	0	0	0	3	0	11	0	2	4	0	0	0	0	0	6	0	2	3	34	1	0	0	0	0	0	0	73	0	0	0	0	0	0	0	0	95	0	0	0	0	0
Otu000425	5	22	23	20	0	6	16	12	16	19	18	8	9	19	2	4	0	15	23	0	0	0	16	0	0	0	0	22	0	0	0	0	9	0	0	0	0	0	0	405	0	0	0	0	26	0	0	0	22
Otu000426	2	10	4	5	0	4	2	12	8	0	3	2	0	0	0	12	0	1	14	0	29	0	5	0	18	0	0	4	0	0	0	33	5	10	0	0	0	0	0	30	0	0	0	0	21	0	120	0	0
Otu000427	0	8	2	5	0	5	10	12	5	11	8	18	0	0	1	2	0	3	8	0	0	0	5	0	0	0	75	3	0	0	0	0	4	3	0	0	0	0	0	0	0	0	0	33	16	0	0	0	2
Otu000428	0	0	0	0	0	0	0	0	0	0	0	0	4	0	2	0	0	0	3	0	95	0	0	0	6	0	0	0	0	0	2	49	0	2	0	0	0	0	0	47	0	0	0	0	0	0	369	0	0
Otu000429	2	0	1	0	0	0	0	0	0	0	0	0	0	0	0	0	0	0	0	0	0	14	6	0	0	0	0	0	0	0	0	0	1	6	3	0	0	0	0	208	0	1	0	93	0	0	0	0	0
Otu000430	2	19	2	4	13	7	4	20	2	12	2	3	0	2	1	0	0	2	4	0	0	0	31	0	7	0	0	17	0	0	0	0	6	0	0	0	0	0	0	50	0	5	0	207	15	0	0	0	7
Otu000431	0	12	1	0	0	0	5	0	0	0	4	0	1	3	0	0	0	0	0	0	0	0	1	0	0	0	0	0	0	0	0	0	0	0	0	0	0	0	0	142	0	0	0	29	6	0	0	0	6
Otu000432	0	0	0	0	0	0	0	0	0	0	0	0	2	0	0	0	0	0	0	0	0	0	0	0	0	0	13	0	0	0	0	4	0	6	7	0	0	0	0	11	0	0	0	5	0	0	12	0	0
Otu000433	0	3	0	2	0	2	0	0	2	3	6	3	0	0	0	0	0	3	8	0	0	0	0	0	0	0	9	5	0	0	0	0	0	0	0	0	0	0	0	54	0	0	0	160	0	0	0	0	2
Otu000434	14	11	5	6	0	12	15	25	14	9	2	3	0	2	0	9	0	0	8	0	0	4	7	0	0	0	0	7	0	0	0	0	6	0	0	0	0	0	0	0	0	0	10	0	20	0	0	0	7
Otu000435	0	8	5	10	0	7	0	5	0	2	4	3	4	0	0	0	0	2	0	0	0	0	4	0	0	0	0	5	0	0	0	42	0	0	0	0	0	0	0	0	0	0	0	312	8	0	0	0	2
Otu000436	0	0	0	0	0	0	0	0	6	0	0	0	0	0	10	0	0	0	0	0	0	0	0	0	0	0	0	0	0	0	0	0	0	0	0	0	0	0	0	0	0	0	92	63	0	0	0	0	0
Otu000437	4	8	8	24	0	17	15	6	15	22	16	20	0	0	0	0	0	13	12	0	0	0	23	0	0	0	0	13	0	0	0	0	12	0	0	0	0	0	0	0	0	0	0	0	16	0	0	0	5
Otu000438	0	0	0	0	0	0	0	0	0	0	0	0	0	0	0	0	0	0	0	0	0	0	0	0	0	0	0	0	0	0	0	0	0	0	0	23	0	0	0	0	0	0	0	0	0	0	0	0	0
Otu000439	6	9	0	18	0	2	4	5	14	17	6	1	0	0	0	0	0	4	5	0	0	0	2	0	8	0	0	9	0	0	0	0	4	0	0	0	0	0	0	317	0	0	0	81	7	0	0	0	1
Otu000440	2	4	0	3	0	3	1	10	11	0	7	2	0	0	2	1	0	0	9	0	170	0	1	0	9	0	21	1	0	0	0	73	0	3	0	0	0	0	0	0	0	0	0	236	10	0	47	0	3
Otu000441	2	9	0	1	0	4	1	2	3	15	3	0	0	0	2	23	0	2	8	0	70	0	4	0	3	0	14	5	0	0	0	0	2	5	0	0	0	0	0	119	0	0	0	56	5	0	0	0	2
Otu000442	2	13	15	4	0	1	19	1	4	6	30	4	0	0	1	23	0	0	4	0	0	0	5	0	3	0	110	2	0	0	0	86	14	2	50	0	0	0	0	0	0	0	0	515	1	0	0	0	0
Otu000443	0	0	0	0	0	0	0	0	0	0	0	0	0	0	0	0	0	0	0	0	0	0	0	0	0	0	44	0	0	0	0	0	0	0	0	0	0	0	0	13	0	0	0	84	0	0	0	0	0
Otu000444	2	3	8	3	0	0	0	15	7	2	4	3	0	11	0	0	0	2	6	0	0	0	1	0	0	0	0	7	0	0	0	0	12	0	0	0	0	0	0	351	0	0	0	0	3	0	0	0	7
Otu000445	1	2	0	2	0	0	4	0	0	0	0	0	0	0	0	0	0	0	0	0	0	0	0	0	0	0	0	0	0	0	0	0	0	0	0	0	0	0	0	0	1	1	0	162	0	0	20	0	0
Otu000446	15	26	12	15	0	0	12	13	12	24	11	17	0	0	0	0	0	12	17	0	75	0	30	0	0	0	0	4	0	0	0	0	11	0	0	0	0	0	0	0	0	0	0	0	27	0	0	0	13
Otu000447	8	0	0	9	0	2	1	0	6	2	4	1	11	0	2	27	0	0	4	0	446	0	0	0	31	0	37	4	0	0	2	0	2	10	6	0	0	0	0	3	0	0	2	0	0	0	91	0	2
Otu000448	4	2	5	0	0	9	9	11	5	7	13	8	0	0	0	0	0	1	2	0	0	0	5	0	0	0	0	5	0	0	0	0	4	0	0	0	0	0	0	0	0	0	0	0	10	0	0	0	31
Otu000449	2	8	0	7	0	2	2	0	0	3	2	9	0	0	0	0	6	1	11	0	0	0	0	0	7	0	0	9	0	0	0	73	0	2	16	0	0	0	0	109	0	13	0	190	5	0	0	0	3
Otu000450	0	5	1	6	0	0	3	0	8	4	3	0	0	0	0	0	0	0	9	0	0	0	1	0	0	0	0	5	0	0	0	0	0	0	0	0	0	0	0	464	0	0	0	0	5	0	0	0	0
Otu000451	5	16	8	25	0	5	8	8	16	17	6	1	2	12	5	25	14	5	10	0	0	0	5	0	3	0	0	2	0	0	0	0	4	4	14	0	0	0	0	0	0	0	0	0	7	0	3	0	3
Otu000452	0	7	0	8	0	2	2	8	4	1	3	9	0	0	0	5	0	4	6	0	43	0	1	0	9	0	0	1	0	0	0	39	2	4	4	0	0	0	0	0	0	0	0	0	3	0	0	0	0
Otu000453	32	106	46	108	0	66	46	131	114	126	46	88	0	0	0	0	0	54	74	0	0	0	81	0	0	0	0	80	0	0	0	0	933	0	0	0	0	0	0	0	0	0	0	0	120	6	0	0	74
Otu000454	0	0	0	0	0	0	0	0	0	0	0	0	0	0	0	2	0	0	0	0	0	0	0	0	0	0	0	0	0	0	0	0	0	0	0	0	0	1	0	0	0	0	0	0	0	0	0	0	0
Otu000455	0	0	0	0	0	0	0	0	0	0	0	0	0	0	0	0	0	0	0	0	0	0	0	0	0	0	0	0	0	0	0	0	4	0	0	0	0	0	0	0	2	0	0	648	0	0	0	0	0
Otu000456	3	4	0	2	0	0	0	0	5	3	0	0	0	0	0	4	0	1	2	0	171	0	2	0	0	0	12	3	0	0	0	43	2	5	6	0	0	0	0	67	0	0	0	141	8	0	214	0	10
Otu000457	0	0	2	3	0	3	0	4	15	8	7	0	0	0	1	7	0	2	8	0	145	0	4	0	5	0	15	12	0	1	2	0	0	8	0	0	0	0	0	28	0	0	0	37	7	0	83	0	1
Otu000458	3	5	5	2	0	9	2	2	3	2	0	2	2	0	0	0	0	3	0	0	0	0	2	0	0	0	0	10	0	0	0	0	0	0	0	0	0	0	0	97	0	0	0	307	1	0	0	0	0
Otu000459	7	11	3	7	0	2	8	6	13	15	8	0	0	2	0	0	0	8	2	0	0	0	10	0	0	0	0	7	0	0	0	0	9	0	0	0	0	0	0	0	0	0	0	399	14	0	0	0	10
Otu000460	0	0	0	0	0	0	0	0	0	0	0	0	0	0	0	2	0	0	0	0	116	0	0	0	7	0	44	0	0	0	0	0	1	2	0	0	0	0	0	0	0	0	0	0	0	0	146	0	0
Otu000461	0	0	0	0	0	0	0	4	0	0	0	0	0	0	0	0	44	0	0	0	0	0	0	0	0	0	0	17	0	0	0	0	0	0	0	0	0	0	0	0	0	0	0	1023	0	0	0	0	0
Otu000462	0	0	0	0	0	0	0	0	0	0	0	0	0	0	0	2	0	0	0	0	74	0	0	0	2	0	8	0	0	0	0	29	0	4	4	0	0	0	0	0	0	0	0	57	4	0	0	0	4
Otu000463	0	0	2	2	0	0	0	2	2	0	0	2	0	0	0	0	3	0	0	0	0	0	2	0	0	0	0	2	0	0	0	0	0	0	0	0	0	0	0	0	0	1	0	0	3	0	0	0	4
Otu000464	0	0	0	0	0	2	0	0	0	0	0	0	2	0	2	10	0	0	0	0	101	0	0	0	7	0	71	0	0	0	1	174	0	11	16	0	0	0	0	41	0	0	0	0	0	0	250	0	0
Otu000465	1	4	0	3	0	0	0	3	0	0	0	0	0	0	0	0	0	0	6	0	0	0	0	0	0	0	318	11	0	0	0	0	7	0	0	0	0	0	0	0	0	0	0	135	2	0	0	0	0
Otu000466	0	0	5	0	0	0	0	0	0	0	0	0	0	0	0	0	0	0	0	0	0	0	0	0	0	0	280	0	0	0	0	0	0	0	0	0	0	0	0	0	0	0	0	0	0	0	0	0	0
Otu000467	0	0	0	0	0	0	1	0	0	0	0	0	0	0	0	5	0	0	0	0	0	0	0	0	10	0	38	0	0	0	0	66	0	11	0	0	0	0	0	0	0	0	0	0	0	0	117	0	0
Otu000468	0	3	1	0	0	0	1	5	0	2	0	1	0	1	2	1	2	2	8	0	0	0	0	0	0	0	24	1	0	0	0	0	0	0	0	0	0	0	0	116	0	1	0	360	4	0	0	0	2
Otu000469	0	10	0	2	0	2	2	0	1	0	1	4	0	0	0	0	0	1	0	0	0	0	0	0	5	0	0	0	0	0	0	0	3	0	0	0	0	0	0	0	0	0	0	0	3	0	0	0	4
Otu000470	0	2	2	1	0	0	0	0	0	0	0	2	0	0	0	0	0	0	0	0	0	0	0	0	0	0	0	4	0	0	0	0	2	0	0	0	0	0	0	223	0	0	0	147	0	0	0	0	0
Otu000471	0	20	7	13	0	15	6	14	21	29	7	10	7	10	0	7	1	13	9	0	0	0	59	0	0	0	0	6	0	1	0	0	9	0	0	0	0	0	0	0	0	0	0	5	23	0	0	0	25
Otu000472	0	0	0	0	0	0	0	0	4	0	0	0	0	0	1	7	0	0	0	0	0	0	0	0	11	0	0	0	0	0	4	273	0	7	0	0	0	0	0	54	0	0	0	99	0	0	0	0	0
Otu000473	3	13	0	3	0	2	0	0	4	3	0	8	2	0	0	2	0	0	7	0	0	0	0	0	0	0	23	7	0	0	0	0	2	0	14	0	0	0	0	0	0	0	0	155	4	0	0	0	2
Otu000474	6	10	3	13	0	6	0	33	18	2	8	12	0	0	0	0	0	3	5	0	0	0	14	0	0	0	0	12	0	0	0	0	9	0	0	0	0	0	0	0	0	0	0	50	11	0	0	0	5
Otu000475	3	7	4	1	0	6	5	3	9	5	12	4	0	0	0	0	0	2	3	0	0	0	0	0	12	0	20	9	0	0	0	0	1	0	5	0	0	0	0	132	0	0	0	336	0	0	0	0	1
Otu000476	0	0	0	0	0	0	0	0	0	0	0	0	0	0	0	0	0	0	0	0	0	0	0	0	0	0	0	0	0	0	0	0	0	0	0	0	0	0	0	0	0	2	24	0	0	0	0	0	0
Otu000477	5	8	0	0	0	0	2	1	6	6	0	5	0	0	0	2	0	0	0	0	0	0	0	0	2	0	95	2	0	2	4	60	2	6	0	0	0	0	0	0	0	0	0	43	6	0	0	0	0
Otu000478	0	8	6	16	0	0	6	10	6	10	12	4	0	0	0	0	0	0	0	0	0	0	2	0	2	0	0	2	0	0	0	0	6	0	0	0	0	0	0	2	0	0	0	52	13	0	0	0	2
Otu000479	29	75	34	71	0	32	14	66	68	69	104	55	0	0	0	2	0	28	38	0	0	0	32	0	0	0	0	30	0	0	1	0	26	0	0	0	0	0	0	0	0	0	0	0	60	0	0	0	8
Otu000480	0	0	0	0	0	0	0	0	1	0	2	0	0	0	0	0	0	0	0	0	0	0	16	0	5	0	0	0	0	0	0	0	0	0	0	0	0	0	0	33	0	0	51	0	0	0	0	0	2
Otu000481	13	0	2	0	0	0	4	13	3	4	0	0	2	0	0	6	0	4	3	0	0	0	2	0	0	2	0	3	0	0	2	67	2	0	0	0	0	0	0	67	0	0	0	0	1	0	74	0	0
Otu000482	5	2	2	0	0	0	0	0	8	2	5	0	1	0	2	0	0	0	5	1	0	0	2	0	5	0	0	1	0	0	0	0	5	0	0	0	0	0	0	0	0	0	0	807	0	0	0	0	0
Otu000483	0	4	0	0	0	0	0	0	0	0	5	2	0	0	0	0	0	0	0	0	0	0	0	0	2	0	0	3	0	0	0	0	0	0	0	0	0	0	0	28	0	0	0	321	3	0	0	0	2
Otu000484	0	1	0	1	0	0	0	4	2	2	0	0	0	0	0	2	0	2	2	0	34	0	0	0	7	0	0	2	0	0	0	103	3	3	0	0	0	0	0	0	0	0	0	122	0	0	0	0	3
Otu000485	0	4	0	72	0	0	0	15	0	12	8	4	2	0	0	0	0	2	9	0	68	0	0	0	5	0	11	4	0	0	0	135	1	0	0	0	0	0	0	19	0	0	0	35	3	0	0	0	3
Otu000486	3	7	5	19	2	4	19	17	14	29	20	7	0	0	0	0	0	6	21	0	0	0	20	0	0	0	0	11	0	0	0	0	13	0	0	0	0	0	0	0	0	0	0	0	27	0	0	0	9
Otu000487	0	0	0	0	0	0	0	0	0	0	0	0	4	0	8	36	0	0	0	0	63	0	0	0	21	0	0	0	0	0	6	123	0	17	0	0	0	0	0	20	0	0	0	0	0	0	53	0	0
Otu000488	0	1	2	0	0	2	0	0	2	0	0	0	0	0	0	0	0	0	1	0	0	0	0	0	0	0	13	0	0	0	0	0	0	0	0	0	0	0	0	129	0	0	2	213	1	0	0	0	0
Otu000489	0	547	15	13	0	13	26	28	47	28	30	20	67	0	0	0	0	7	18	0	0	0	14	0	11	0	26	14	0	0	0	3	13	0	4	0	0	0	0	0	0	0	0	0	13	0	0	0	27
Otu000490	0	0	0	0	0	0	0	5	0	0	0	0	0	0	0	0	0	4	0	0	0	0	0	0	0	0	0	0	0	0	0	0	0	0	4	0	0	0	0	97	0	0	0	0	0	0	0	0	2
Otu000491	0	0	0	2	0	0	0	9	0	0	0	0	0	0	0	0	0	0	0	0	0	0	0	0	0	0	0	0	0	0	0	0	4	2	0	0	0	0	0	0	0	0	6	156	0	0	0	0	2
Otu000492	0	3	0	0	0	3	5	4	0	0	6	2	2	0	0	0	0	5	2	0	0	0	0	0	26	0	0	6	0	0	0	0	0	0	0	0	0	0	0	0	0	0	0	349	0	0	0	0	0
Otu000493	0	0	0	0	0	0	0	0	0	0	0	0	10	0	5	5	0	2	0	0	0	0	0	0	9	2	98	0	0	0	0	295	0	22	38	0	0	0	0	6	0	0	0	0	0	0	28	0	0
Otu000494	0	11	13	0	1	4	0	0	4	0	0	2	0	7	0	0	5	0	0	0	0	0	0	0	0	0	0	0	0	0	0	0	0	0	40	0	0	0	0	0	0	0	0	272	0	0	0	0	0
Otu000495	0	5	2	0	0	0	0	0	0	0	0	0	0	0	0	0	0	0	0	0	0	0	0	0	0	0	0	0	0	0	0	0	0	0	0	0	0	0	0	0	0	0	0	653	3	0	0	0	0
Otu000496	0	21	0	0	0	5	8	6	0	0	4	2	0	0	0	0	0	2	2	0	0	0	0	0	0	0	0	0	0	0	0	0	0	3	0	0	0	0	0	119	0	0	1	144	0	0	0	0	2
Otu000497	0	0	0	0	0	0	0	0	0	0	0	0	0	0	0	0	0	0	0	0	0	0	0	0	0	0	12	0	0	0	0	0	0	0	136	0	0	0	0	0	0	0	0	0	0	0	0	0	0
Otu000498	0	0	0	0	0	0	0	0	0	0	2	0	4	0	4	18	0	0	0	0	0	0	0	0	31	0	63	0	0	0	0	15	0	15	0	0	0	0	0	9	0	0	0	143	0	0	86	0	0
Otu000499	0	0	0	0	0	0	0	0	0	0	0	0	0	0	0	2	0	0	0	0	0	0	0	0	0	0	2	4	0	0	0	14	0	2	2	0	0	0	0	5	0	0	0	6	0	0	13	0	0
Otu000500	0	8	0	3	2	6	5	0	7	9	9	1	2	0	5	18	0	0	2	0	0	0	1	0	7	10	116	3	0	0	0	0	1	7	28	0	0	0	0	22	0	0	0	403	6	0	0	0	2
Otu000501	0	0	0	0	0	0	0	0	0	0	0	0	0	0	2	2	0	0	0	0	92	0	0	0	25	0	181	0	0	0	0	0	0	17	24	0	0	0	0	0	0	0	0	58	0	0	0	0	0
Otu000502	0	0	0	0	0	0	0	0	0	0	0	0	10	0	0	10	0	0	0	0	0	0	0	0	14	0	0	0	0	0	0	155	0	7	5	0	0	0	0	30	0	0	0	32	0	0	85	0	0
Otu000503	0	0	0	0	0	0	0	0	0	0	0	0	0	0	0	0	0	0	0	0	0	0	2	0	0	0	56	0	0	0	0	0	5	0	0	0	0	0	0	0	0	0	0	670	0	0	0	0	0
Otu000504	4	8	4	17	0	6	7	10	0	12	5	1	0	0	0	0	0	0	11	0	0	0	15	0	2	0	0	6	0	0	0	0	10	0	0	0	0	0	0	148	0	0	0	0	6	0	0	0	5
Otu000505	2	2	12	11	0	2	6	10	6	14	10	17	0	0	0	0	0	0	4	0	0	0	14	0	0	0	0	6	0	0	0	0	11	0	36	0	0	0	0	147	0	0	0	151	6	0	0	0	11
Otu000506	0	0	0	0	0	0	0	0	0	0	0	0	7	0	2	19	0	0	0	0	71	0	0	0	31	0	281	0	0	0	5	274	0	23	31	0	0	0	0	113	0	0	0	0	0	0	138	0	0
Otu000507	8	49	9	14	35	0	0	0	6	0	0	0	0	13	0	0	0	0	0	0	0	0	3	0	0	4	0	0	0	0	0	0	0	0	36	0	0	0	0	0	0	0	0	0	5	0	0	0	5
Otu000508	0	0	11	0	12	0	0	0	0	0	0	0	0	0	6	0	4	2	0	0	0	0	0	0	0	1	0	4	0	0	0	0	0	0	14	0	0	0	0	0	0	0	0	72	5	0	0	0	0
Otu000509	5	41	2	5	0	3	9	3	10	11	23	8	0	0	1	0	0	4	3	0	0	0	9	0	0	0	35	12	0	0	0	0	8	0	7	0	0	0	0	17	0	0	0	229	7	0	0	0	8
Otu000510	47	36	25	37	1	35	40	53	63	71	43	29	0	0	0	4	0	20	60	0	0	0	31	0	0	0	49	31	0	0	0	0	11	0	0	0	1	0	0	67	0	0	0	189	70	0	0	0	58
Otu000511	0	1	0	0	0	0	8	2	0	2	3	0	0	0	0	0	0	0	0	0	0	0	0	0	0	0	0	0	0	0	0	0	1	0	0	0	0	0	0	23	0	0	0	67	2	0	0	0	0
Otu000512	11	11	0	8	0	15	0	4	5	0	0	0	0	0	0	0	0	3	3	0	0	0	1	0	0	0	15	20	0	0	0	0	0	3	0	0	0	0	0	0	0	0	0	108	13	0	0	0	1
Otu000513	1	3	4	4	0	0	2	18	3	0	0	0	0	0	0	0	0	0	6	0	51	0	2	0	9	0	0	0	0	0	0	78	0	1	7	0	0	0	0	0	0	0	0	153	2	0	126	0	1
Otu000514	0	0	0	0	0	0	4	0	0	0	0	1	0	2	0	2	0	0	0	1237	0	0	6	0	0	0	0	0	0	0	0	0	0	0	0	0	0	0	0	0	0	0	0	0	0	8	0	0	0
Otu000515	5	26	8	8	0	15	8	28	20	32	10	17	0	0	0	0	0	3	9	0	0	0	16	0	0	0	0	36	0	0	0	0	11	0	0	0	0	0	0	0	0	0	0	116	10	0	0	0	7
Otu000516	0	0	0	0	0	0	0	0	0	0	2	0	5	0	4	20	0	0	0	0	152	0	0	0	17	1	64	0	0	0	1	107	0	11	6	0	0	0	0	80	0	0	0	111	0	0	101	0	0
Otu000517	0	0	0	0	0	1	1	0	0	0	0	0	7	0	4	15	0	0	0	0	0	0	0	0	7	0	60	0	0	0	2	163	0	10	0	0	0	0	0	76	0	0	0	73	0	0	35	0	0
Otu000518	0	0	0	0	0	0	0	0	0	0	0	0	2	0	0	2	0	0	0	0	0	0	0	0	5	0	67	0	0	0	0	92	0	3	0	0	0	0	0	0	0	0	0	0	0	0	0	0	0
Otu000519	5	54	12	1	0	15	6	42	17	30	14	207	0	0	6	2	2	3	11	0	0	0	3	0	0	0	17	11	0	0	0	39	11	0	4	0	0	0	0	0	0	0	0	34	13	0	0	0	6
Otu000520	0	0	0	0	0	0	0	0	0	0	0	0	0	0	0	0	0	0	0	0	0	0	0	0	0	0	0	0	0	0	0	0	0	0	0	0	0	0	0	109	0	0	0	0	0	0	0	0	0
Otu000521	5	19	10	15	0	10	9	6	7	18	7	23	0	0	0	7	0	5	7	0	0	0	0	0	2	0	0	16	0	0	2	102	8	7	10	0	0	0	0	0	0	0	0	0	16	0	0	0	1
Otu000522	0	0	0	0	0	0	0	0	0	0	0	0	0	0	1	4	2	0	0	0	132	0	0	0	7	0	26	0	0	0	0	94	0	3	0	0	0	0	0	57	0	0	0	108	0	0	0	0	0
Otu000523	10	36	4	0	1	13	0	0	0	5	0	1	0	10	0	0	0	0	0	0	0	0	0	0	0	0	0	0	0	0	0	0	2	0	67	0	0	0	0	0	0	0	0	0	0	0	0	0	0
Otu000524	0	0	3	3	0	0	5	4	0	0	0	0	11	0	14	27	0	0	5	0	29	0	0	0	34	0	39	0	0	0	4	127	0	25	32	0	0	0	0	109	0	0	0	191	2	0	129	0	0
Otu000525	0	0	0	0	0	0	0	0	0	0	0	0	0	2	0	0	0	0	0	0	0	28	0	0	0	0	0	0	0	0	0	0	0	0	0	7	2	0	0	0	0	0	0	0	0	0	0	0	0
Otu000526	1	6	13	6	0	10	29	4	0	22	0	13	21	0	0	47	2	3	2	0	0	0	11	0	0	0	76	2	0	0	0	0	0	0	3	0	0	0	0	0	0	0	0	123	0	0	0	0	6
Otu000527	12	38	16	30	0	3	16	27	22	30	26	22	0	0	0	0	0	8	25	0	0	0	22	0	0	0	68	15	0	0	0	0	19	0	0	0	0	0	0	89	0	0	0	0	21	0	0	0	36
Otu000528	0	7	2	2	0	0	2	4	1	2	4	7	0	0	2	1	0	4	4	0	0	0	5	0	6	0	210	4	0	0	1	0	11	0	0	0	0	0	0	89	0	0	0	418	7	0	0	0	6
Otu000529	1	0	0	3	0	0	1	0	3	0	5	0	0	0	2	14	0	0	0	0	0	0	7	0	2	0	0	0	0	0	0	0	0	6	0	0	0	0	0	52	0	0	0	25	2	0	0	0	0
Otu000530	0	2	5	0	0	0	0	0	0	0	0	3	0	3	0	0	0	2	0	0	0	4	2	0	0	0	0	0	0	0	2	0	0	0	0	0	1	0	0	0	0	0	0	0	0	0	0	0	0
Otu000531	1	5	0	4	0	0	0	0	0	0	0	2	2	0	7	8	0	0	5	0	0	0	2	0	13	0	30	0	0	1	0	0	0	13	0	0	0	0	0	0	0	0	0	0	0	0	0	0	0
Otu000532	25	39	16	33	0	18	28	59	45	55	47	28	0	0	0	0	0	18	43	0	0	0	26	0	0	0	0	29	0	0	0	0	40	0	0	0	0	0	0	58	0	0	0	0	38	0	0	0	16
Otu000533	4	0	2	1	0	4	0	1	3	3	6	11	0	0	0	0	0	4	10	0	0	0	0	0	9	0	18	2	0	1	0	111	3	6	0	0	0	0	4	41	0	0	0	0	0	0	149	0	2
Otu000534	3	0	0	0	0	0	2	0	0	9	2	4	0	0	0	2	0	3	0	0	47	0	2	0	4	0	19	7	0	0	1	0	0	4	0	0	0	0	0	97	0	0	0	0	0	0	0	0	0
Otu000535	0	0	2	10	0	0	2	0	0	2	0	0	1	0	0	0	0	0	3	0	0	0	2	0	28	0	29	0	0	0	0	93	0	0	8	0	0	0	0	0	1	0	0	270	0	0	0	0	0
Otu000536	7	28	8	9	0	5	13	11	30	26	26	14	0	5	0	2	5	5	18	0	0	0	23	0	0	2	26	22	0	0	0	0	8	0	0	0	0	0	0	0	0	0	0	0	21	0	0	0	18
Otu000537	0	0	0	0	0	0	0	0	0	0	0	2	0	0	0	3	0	0	1	0	62	0	0	0	0	0	0	0	0	0	0	0	0	0	0	0	0	0	0	0	0	0	0	519	0	0	0	0	0
Otu000538	10	18	12	2	2	0	2	2	3	2	0	0	0	6	0	5	0	0	0	0	0	0	5	0	11	11	0	2	0	0	0	0	0	3	83	0	0	0	0	0	0	0	5	0	0	0	0	0	0
Otu000539	0	5	2	2	0	0	0	0	5	0	2	0	0	0	0	2	0	0	0	0	0	0	5	0	0	0	17	0	0	0	0	0	0	0	0	0	0	0	0	30	0	0	0	397	0	0	0	0	0
Otu000540	0	7	6	2	0	0	1	1	0	0	3	1	0	0	2	0	0	0	0	0	0	0	3	0	0	0	38	0	0	0	0	0	2	2	9	0	0	0	0	112	0	0	0	656	0	0	0	0	0
Otu000541	0	0	0	0	0	0	0	0	0	0	0	0	0	0	0	0	0	0	0	0	0	0	0	0	0	0	0	0	0	0	0	0	0	0	0	0	0	0	0	0	0	0	0	195	0	0	0	0	0
Otu000542	5	4	4	4	0	0	6	23	13	6	3	6	0	0	0	0	0	2	2	0	0	0	5	0	0	0	0	7	0	0	0	0	3	0	0	0	0	0	0	0	0	0	0	0	7	0	0	0	3
Otu000543	15	12	0	5	0	0	9	10	6	23	15	27	0	0	0	0	0	7	5	0	0	0	5	0	0	0	0	6	0	0	0	0	11	0	0	0	0	0	0	0	0	0	0	0	11	0	0	0	5
Otu000544	0	0	0	0	0	0	0	0	0	0	0	0	4	0	0	9	0	0	0	0	0	0	0	0	16	0	76	0	0	0	2	0	0	7	25	0	0	0	0	75	0	0	0	40	0	0	79	0	0
Otu000545	0	2	0	0	0	0	3	7	0	3	0	0	0	0	0	4	1	2	1	0	230	0	0	0	0	0	38	0	0	0	0	60	0	5	2	0	0	0	5	88	0	0	0	337	1	0	56	0	0
Otu000546	0	3	3	7	0	2	2	8	3	2	0	0	0	0	0	0	0	0	2	0	0	0	3	0	0	0	709	9	0	0	0	0	3	0	0	0	0	0	0	0	0	0	1	0	0	0	0	0	0
Otu000547	79	70	65	82	15	106	65	139	93	128	122	72	0	5	0	4	2	40	90	0	0	0	87	0	11	0	29	124	0	0	0	0	80	0	34	0	0	0	0	44	0	0	0	0	112	0	126	0	172
Otu000548	2	4	2	8	0	4	4	6	3	10	1	0	2	0	1	0	0	0	2	0	0	0	8	0	0	0	0	2	0	0	0	0	4	3	0	0	0	0	0	0	0	0	0	0	11	0	0	0	0
Otu000549	0	0	3	0	0	0	0	0	3	4	0	1	0	0	0	5	0	0	4	0	94	0	0	0	7	0	9	0	0	0	0	33	0	3	0	0	0	0	0	16	0	0	0	36	0	0	33	0	0
Otu000550	4	0	2	10	0	5	0	9	4	1	0	0	0	0	0	0	0	0	0	0	0	0	2	0	9	0	2	8	0	0	0	0	0	0	0	0	0	0	0	64	0	0	0	60	2	0	0	0	3
Otu000551	0	0	0	0	0	0	0	0	0	0	0	0	12	0	6	24	0	0	0	0	250	0	0	0	47	1	135	0	0	0	19	392	0	35	58	0	0	0	0	277	0	0	0	219	0	0	315	0	0
Otu000552	4	9	0	4	0	0	3	3	0	4	2	4	0	0	0	0	0	0	4	0	0	0	5	0	0	0	0	4	0	0	0	0	6	0	7	0	0	0	0	21	0	0	0	155	1	0	0	0	3
Otu000553	8	50	13	64	0	27	981	24	10	58	15	16	0	0	0	0	0	7	35	0	0	0	24	0	0	0	4	15	0	0	0	3	15	0	0	0	0	0	0	0	0	0	0	0	39	0	0	0	18
Otu000554	0	0	0	0	0	0	0	0	0	0	0	0	0	0	0	0	0	0	0	0	0	0	0	0	0	0	0	0	0	0	0	0	4	0	0	0	0	0	0	0	0	0	0	480	0	0	166	0	0
Otu000555	0	0	0	0	0	0	0	0	0	0	0	0	0	0	0	0	0	0	0	0	0	0	0	0	0	0	0	0	0	0	0	0	0	0	0	0	0	0	0	0	0	0	0	0	0	0	0	0	0
Otu000556	0	3	1	6	0	0	0	6	6	3	3	0	0	0	0	0	0	1	8	0	0	0	7	0	0	0	12	4	0	0	0	0	0	0	0	0	0	0	0	4	0	0	0	25	1	0	0	0	2
Otu000557	8	19	8	24	0	6	8	29	33	24	30	26	0	0	0	0	0	13	17	0	0	0	101	2	17	0	0	17	0	0	0	0	36	0	10	0	0	0	0	96	0	0	0	0	44	0	0	0	22
Otu000558	3	17	2	3	0	2	3	3	24	0	0	2	0	0	0	0	0	2	8	0	0	0	4	0	0	0	0	2	0	0	0	0	8	0	0	0	0	0	0	67	0	0	0	297	2	0	0	0	7
Otu000559	0	0	0	0	0	0	0	0	0	0	0	0	0	0	0	0	0	0	0	0	0	0	0	0	0	0	0	0	0	0	0	0	0	0	0	0	0	0	0	0	0	0	0	0	0	0	0	0	0
Otu000560	0	2	2	2	2	0	2	0	3	0	3	0	0	0	0	0	0	2	0	0	0	0	0	0	0	0	0	3	0	0	0	0	0	0	0	0	0	0	0	3	0	0	0	70	0	0	0	0	2
Otu000561	0	0	3	0	0	3	0	0	3	0	0	0	0	0	0	8	0	0	1	0	0	0	0	0	23	0	0	0	0	0	0	0	4	0	0	0	0	0	0	19	0	0	0	436	0	0	0	0	3
Otu000562	0	5	14	0	0	2	8	6	16	13	2	3	9	0	0	19	6	0	6	0	7	0	0	0	13	0	0	3	0	0	0	0	2	0	209	0	0	0	0	0	0	0	0	0	14	0	0	0	8
Otu000563	0	0	2	2	0	0	3	0	0	0	0	0	0	0	0	0	0	0	0	0	0	0	3	0	0	0	0	0	0	0	0	0	0	0	53	0	0	0	0	0	0	0	0	0	0	0	0	0	0
Otu000564	13	65	11	20	0	21	13	95	19	45	31	19	0	0	0	9	0	13	19	0	73	0	8	0	2	0	0	25	0	0	0	0	14	7	0	0	0	0	0	38	0	0	0	0	22	0	0	0	7
Otu000565	0	6	5	3	0	4	2	6	5	8	5	6	6	0	7	0	0	1	3	0	0	0	0	0	0	0	0	4	0	0	0	0	3	0	0	0	0	0	0	280	0	0	0	94	0	0	0	0	3
Otu000566	2	9	4	0	2	2	7	23	2	6	3	15	0	0	0	2	0	0	0	0	0	0	7	0	2	0	25	5	0	0	0	0	9	0	0	0	0	0	0	0	0	0	0	154	0	0	0	0	3
Otu000567	0	19	7	2	0	0	0	0	3	5	0	0	0	10	0	0	7	0	0	0	0	0	0	0	2	0	0	0	0	0	0	0	0	0	10	0	0	0	0	0	0	0	0	0	0	0	0	0	0
Otu000568	4	0	2	2	0	0	0	12	0	5	0	0	0	0	0	5	0	0	3	0	45	0	0	0	8	0	33	4	0	0	0	0	0	4	0	0	0	0	0	0	0	0	0	56	5	0	0	0	0
Otu000569	0	0	0	0	0	0	0	0	0	0	0	0	0	0	0	0	0	0	0	0	0	0	0	0	0	0	0	0	0	0	0	0	0	0	0	0	0	0	0	0	0	0	0	649	0	0	0	0	0
Otu000570	0	0	0	0	0	0	0	5	0	0	0	0	0	0	0	0	0	0	0	170	0	0	0	0	32	0	0	0	0	0	0	0	0	0	2	0	0	0	0	0	0	0	0	87	0	10	0	0	0
Otu000571	3	7	7	13	0	16	7	20	21	19	6	17	0	0	0	0	0	1	17	0	0	0	8	0	0	0	0	22	0	0	0	0	3	0	0	0	0	0	0	0	0	0	0	0	18	0	0	0	5
Otu000572	0	3	0	2	0	4	0	5	2	5	5	6	1	0	0	0	0	0	0	0	0	0	5	0	2	0	0	7	0	0	0	0	12	2	0	0	0	0	0	99	0	0	0	103	7	0	0	0	2
Otu000573	0	3	2	0	0	0	3	0	4	0	0	0	0	0	0	0	0	0	0	0	0	0	0	0	2	0	0	0	0	0	0	19	0	0	0	0	0	0	0	23	0	0	0	0	0	0	0	0	2
Otu000574	3	5	2	3	0	7	6	13	18	23	5	7	0	0	0	0	0	2	9	0	0	0	10	0	0	0	0	13	0	0	0	0	5	0	0	0	0	0	0	0	0	0	0	0	29	0	0	0	2
Otu000575	0	0	0	0	0	0	0	0	0	0	0	0	0	0	5	0	0	0	0	0	147	0	0	0	8	0	56	0	0	0	1	0	0	4	8	0	0	0	0	0	0	0	0	0	0	0	74	0	0
Otu000576	0	0	0	0	0	0	0	0	0	0	0	0	0	0	0	0	0	0	0	0	0	0	0	0	0	0	0	0	0	0	0	0	0	0	0	153	0	0	0	0	0	0	0	0	0	0	0	0	0
Otu000577	0	4	0	0	0	1	3	4	1	0	0	2	0	0	0	0	0	2	4	0	0	0	3	0	0	1	48	3	0	0	0	0	3	2	0	0	0	0	0	108	0	0	0	25	2	0	0	0	0
Otu000578	0	0	0	10	0	0	0	0	11	2	0	0	2	0	0	0	0	0	0	0	0	0	0	0	0	0	0	0	0	0	0	0	0	0	4	0	0	0	0	0	0	0	0	349	0	0	0	0	0
Otu000579	7	16	19	2	0	1	0	0	0	0	0	0	0	0	0	6	0	0	0	0	0	0	2	0	0	0	0	2	0	0	0	0	0	0	0	78	0	0	0	57	0	0	0	54	11	0	0	0	0
Otu000580	15	58	32	25	0	20	33	55	31	44	41	54	0	0	0	0	0	26	53	0	0	0	39	0	0	0	0	36	0	0	0	0	35	0	0	0	0	0	0	0	0	0	0	0	60	0	0	0	8
Otu000581	0	0	0	0	0	0	0	0	0	0	0	0	0	0	0	0	0	0	0	0	0	0	0	0	0	0	0	0	0	0	0	0	0	0	0	0	8	0	0	0	0	0	0	0	0	0	0	0	0
Otu000582	0	0	0	0	0	0	0	0	0	0	0	0	0	0	0	0	0	0	0	0	0	0	0	0	13	0	0	0	0	0	0	0	3	0	0	0	0	0	0	92	0	0	0	0	0	0	0	0	0
Otu000583	0	0	0	0	0	0	0	0	0	0	0	0	0	0	0	0	0	0	0	0	0	0	0	0	0	0	64	0	0	0	0	0	0	0	0	0	0	0	0	0	0	0	0	636	0	0	0	0	0
Otu000584	2	0	7	8	0	2	2	1	8	3	0	3	0	0	1	0	0	4	3	0	0	0	0	0	0	0	0	0	0	0	0	0	10	0	0	0	0	0	0	54	0	0	0	269	2	0	0	0	1
Otu000585	0	4	32	0	0	7	12	6	1	0	0	2	0	0	0	0	0	2	6	0	0	0	3	0	0	0	2	9	0	0	0	0	6	2	0	0	0	0	0	0	0	0	8	0	4	0	0	0	4
Otu000586	7	8	2	7	0	5	7	57	16	9	0	9	0	49	0	0	0	5	15	0	0	0	2	0	2	0	0	8	0	0	0	0	11	2	25	0	0	0	0	0	0	0	0	0	8	0	0	0	7
Otu000587	4	4	0	0	0	0	0	0	0	0	0	0	0	0	0	0	0	0	0	0	27	0	0	0	0	0	0	0	0	0	0	0	0	0	0	1	0	0	0	62	0	0	0	374	0	0	0	0	2
Otu000588	3	0	7	0	0	0	10	4	9	2	0	0	0	0	0	6	0	1	0	0	86	0	0	0	6	0	0	6	0	0	0	0	0	8	0	0	0	0	0	122	0	0	0	68	6	0	164	0	4
Otu000589	0	0	0	0	0	0	0	0	0	0	0	0	0	0	0	4	0	0	0	0	152	0	0	0	8	0	7	0	0	0	0	135	0	2	13	0	0	0	0	41	0	0	0	0	0	0	158	0	0
Otu000590	59	88	54	91	0	53	60	119	126	119	84	58	0	0	0	0	5	35	48	0	0	0	68	0	0	0	48	86	0	0	0	0	56	0	0	0	0	0	0	0	0	0	0	102	100	0	0	0	144
Otu000591	0	0	0	0	0	0	0	0	0	0	0	0	1	0	0	5	0	0	6	0	85	0	0	0	3	0	70	0	0	0	1	84	0	9	0	0	0	0	0	0	0	0	0	171	0	0	90	0	0
Otu000592	0	0	0	0	0	2	0	0	0	0	0	0	2	0	0	0	0	0	0	0	61	0	0	0	2	0	42	5	0	0	0	0	3	7	0	0	0	0	0	16	0	0	0	27	0	0	74	0	2
Otu000593	0	0	0	0	0	0	0	0	0	0	0	0	2	4	0	2	0	0	0	0	181	0	0	0	0	2	0	0	0	0	0	0	0	7	0	0	0	0	0	59	0	0	0	0	0	0	2	0	0
Otu000594	0	0	0	0	0	0	0	0	0	0	0	0	2	0	1	6	0	0	0	0	104	0	0	0	7	0	42	0	0	0	0	0	0	6	15	0	0	0	0	95	0	0	0	41	0	0	60	0	0
Otu000595	0	0	0	0	0	0	0	0	0	0	0	0	1	0	1	4	0	0	0	0	0	0	0	0	2	0	213	0	0	0	3	34	0	11	12	0	0	0	0	67	0	0	0	86	0	0	119	0	0
Otu000596	25	19	22	7	4	10	2	0	11	0	0	5	0	4	98	3	7	0	0	0	0	0	8	0	2	2	0	5	0	0	0	0	5	0	62	0	0	0	0	0	0	0	0	59	2	0	0	0	0
Otu000597	0	4	4	6	0	0	2	3	0	0	2	2	0	0	0	0	0	0	0	0	0	0	1	0	0	0	0	0	0	0	0	0	0	0	12	0	0	0	0	0	0	0	2	613	5	0	0	0	6
Otu000598	0	0	0	0	0	0	0	0	0	0	0	0	0	0	0	0	0	0	0	0	0	0	0	0	0	0	0	0	0	0	0	0	0	0	0	0	0	0	0	0	0	0	0	0	0	0	0	0	0
Otu000599	0	0	0	0	0	0	1	0	0	0	4	0	12	1	3	34	0	0	0	0	117	0	0	0	19	0	166	0	0	0	4	205	0	26	80	0	0	0	0	268	0	0	0	243	0	0	451	0	1
Otu000600	0	0	0	0	0	0	0	0	0	2	0	0	2	0	0	6	0	0	0	0	43	0	0	0	7	0	12	0	0	0	0	26	0	3	7	0	0	0	0	90	0	0	0	108	0	0	32	0	0
Otu000601	7	78	5	7	0	5	4	22	8	17	2	0	0	0	0	0	0	7	2	0	102	0	5	0	0	0	0	6	0	0	0	62	0	2	3	0	0	0	0	60	0	2	0	0	5	0	0	0	4
Otu000602	7	40	7	10	0	6	6	22	26	6	12	5	0	0	0	0	0	6	7	0	0	0	13	0	2	0	0	5	0	0	0	0	22	0	0	0	0	0	0	177	0	0	0	0	22	0	0	0	7
Otu000603	1	15	1	3	0	1	0	19	9	13	6	5	0	0	0	0	0	4	2	0	0	0	23	0	39	0	0	21	0	0	0	0	28	0	0	0	0	0	0	0	0	0	0	73	12	0	0	0	10
Otu000604	0	0	0	0	0	0	0	0	0	0	2	0	2	1	2	0	0	0	3	0	0	0	0	0	0	0	0	19	0	0	0	0	0	0	0	0	0	0	0	244	0	0	0	29	0	0	0	0	0
Otu000605	0	15	3	12	0	1	1	23	38	21	10	3	0	0	0	0	0	3	8	0	0	0	4	0	0	0	0	8	0	0	0	0	7	0	0	0	0	0	0	221	0	0	0	0	13	0	0	0	1
Otu000606	5	1	2	0	0	0	3	0	5	0	0	3	0	0	0	0	0	0	1	0	0	0	0	0	0	0	0	0	0	0	0	0	0	0	0	0	0	0	0	0	0	0	0	403	3	0	0	0	0
Otu000607	3	4	7	9	0	4	5	17	10	11	7	6	0	0	0	0	0	2	12	0	0	0	0	0	0	0	0	2	0	0	0	0	11	0	0	0	0	0	0	11	0	0	0	0	16	0	0	0	3
Otu000608	0	0	0	0	0	0	0	0	0	0	0	0	2	0	0	8	0	0	0	0	107	0	0	0	18	0	0	0	0	0	2	46	0	3	5	0	0	0	0	82	0	0	0	0	0	0	220	0	0
Otu000609	0	0	0	0	0	0	0	3	4	0	0	0	0	0	0	2	0	0	0	0	0	0	0	0	3	0	0	0	0	0	0	0	0	0	0	0	0	0	0	0	0	0	0	486	0	0	0	0	0
Otu000610	70	29	41	12	0	4	13	25	5	6	16	12	0	2	14	0	5	8	4	0	0	0	3	0	0	0	57	8	0	0	0	0	6	0	0	0	0	0	0	0	0	0	0	107	14	0	0	0	3
Otu000611	0	0	0	4	0	5	0	0	0	0	0	0	0	0	1	4	0	0	0	0	32	0	0	0	4	0	53	0	0	0	0	0	0	0	0	0	0	0	0	58	0	0	0	159	0	0	0	0	0
Otu000612	0	0	0	0	0	0	0	0	0	0	0	0	0	0	0	0	0	0	0	0	0	0	0	0	0	0	0	0	0	0	0	0	0	0	0	0	0	0	0	0	0	0	0	60	0	0	0	0	0
Otu000613	0	0	0	0	0	0	0	0	0	0	0	0	1	0	0	15	0	0	0	0	287	0	0	0	26	0	0	0	0	0	0	112	0	14	24	0	0	0	0	0	0	0	0	115	0	0	107	0	0
Otu000614	0	0	0	0	0	0	0	0	0	0	0	0	0	0	4	5	0	0	0	0	0	0	0	0	8	0	89	0	0	0	0	1	0	3	0	0	0	0	0	0	0	0	0	0	0	0	0	0	0
Otu000615	0	0	0	0	0	0	0	0	0	0	0	0	0	0	0	5	0	0	0	0	91	0	0	0	2	0	61	0	0	0	0	0	2	3	20	0	0	0	0	75	0	0	0	49	0	0	0	0	0
Otu000616	0	2	0	0	0	0	0	0	0	0	0	3	0	0	0	0	0	0	0	0	0	0	4	0	0	0	4	0	0	0	0	0	0	0	0	0	0	0	0	0	0	0	8	0	0	0	0	0	0
Otu000617	0	0	0	0	0	0	0	0	0	1	0	0	5	0	0	0	0	0	0	0	0	0	0	0	0	0	36	32	0	0	0	0	0	0	0	0	0	0	0	0	0	0	0	281	0	0	0	0	2
Otu000618	0	0	0	1	0	0	2	0	3	0	2	0	2	0	0	2	0	0	0	0	0	0	5	0	0	0	42	5	0	0	0	52	0	4	5	0	0	0	0	37	0	0	0	400	0	0	61	0	0
Otu000619	10	7	2	1	0	5	6	15	13	11	6	5	0	0	0	0	0	11	12	0	0	0	16	0	0	0	0	11	0	0	0	0	17	0	0	0	0	0	0	109	0	0	0	0	6	0	0	0	11
Otu000620	0	8	8	23	0	8	4	3	3	0	3	6	0	0	0	0	0	0	3	0	0	0	8	0	4	0	58	0	0	0	0	0	2	0	5	0	0	0	0	67	0	0	0	134	0	0	0	0	11
Otu000621	3	8	0	0	0	0	3	0	5	0	0	0	0	0	0	0	0	0	0	0	0	0	0	0	0	0	0	0	0	0	0	0	0	0	0	0	0	0	0	473	0	0	0	0	0	0	0	0	1
Otu000622	0	0	0	0	0	0	0	0	0	0	0	0	3	0	2	13	0	0	0	0	6	0	0	0	18	0	0	0	0	1	0	129	0	6	2	0	0	0	0	0	0	0	0	0	0	0	80	0	0
Otu000623	2	0	2	0	0	0	0	0	0	0	0	0	0	0	0	0	0	0	0	0	0	0	0	0	0	0	277	0	0	0	0	0	0	0	0	2	0	0	0	0	0	0	0	1295	0	0	0	0	0
Otu000624	0	0	0	0	0	0	0	0	1	6	0	0	0	0	0	0	0	1	0	0	0	0	1	0	58	0	0	0	0	0	0	37	0	0	0	0	0	0	0	55	0	0	0	365	0	0	0	0	0
Otu000625	0	0	0	0	0	0	0	0	0	0	0	0	4	0	0	13	0	0	0	0	78	0	0	0	0	0	39	0	0	0	7	0	0	8	8	0	0	0	0	0	0	0	0	59	0	0	75	0	0
Otu000626	6	7	10	11	0	9	0	31	5	24	10	14	0	0	0	0	0	2	4	0	0	0	9	0	0	0	0	9	0	0	0	0	2	0	0	0	0	0	0	0	2	0	2	0	5	0	0	0	0
Otu000627	0	2	5	0	0	3	4	0	3	1	0	0	107	0	13	0	0	0	0	0	0	0	0	0	0	0	30	1	0	0	0	0	0	0	13	0	0	0	0	45	0	0	0	541	0	0	0	0	0
Otu000628	92	198	74	125	2	109	94	204	192	205	197	375	0	4	0	2	26	108	161	0	0	5	418	0	0	0	0	184	0	0	0	0	299	2	12	0	0	0	0	38	1	0	0	32	208	0	0	0	214
Otu000629	2	3	3	0	0	0	0	5	8	0	0	2	0	0	0	0	0	0	8	0	0	0	4	0	0	0	0	0	0	0	0	0	5	0	0	0	0	0	0	0	0	0	0	34	0	0	0	0	0
Otu000630	14	11	13	9	1	12	12	36	38	36	9	13	0	6	5	0	0	3	8	0	0	0	15	0	0	0	0	32	0	0	0	0	36	0	0	0	0	0	0	409	0	0	0	0	38	0	0	0	12
Otu000631	1	0	0	0	0	0	0	5	3	8	0	0	3	0	0	5	0	0	0	0	0	0	1	0	2	0	19	0	0	0	0	0	0	0	0	0	0	0	0	111	0	0	0	503	0	0	0	0	1
Otu000632	0	0	0	0	0	0	0	0	0	0	0	0	0	0	0	16	0	0	0	0	2	0	0	0	9	0	14	0	0	0	0	19	0	8	10	0	0	0	0	53	0	0	0	32	0	0	115	0	0
Otu000633	2	11	5	7	0	4	5	15	4	7	4	6	2	0	0	0	2	4	0	0	87	0	6	0	0	0	0	11	0	0	0	89	2	1	6	0	0	0	0	89	0	0	2	0	3	0	43	0	20
Otu000634	5	2	0	10	0	0	2	0	3	5	6	2	0	0	0	0	0	0	5	0	0	0	13	0	0	0	0	0	0	0	0	0	28	0	0	0	0	0	0	213	0	0	0	0	4	0	0	0	2
Otu000635	10	15	17	13	0	2	8	5	6	12	12	3	0	0	0	0	0	4	14	0	0	0	11	0	0	0	0	7	0	0	0	0	9	0	0	0	0	0	0	0	0	0	0	0	9	0	0	0	9
Otu000636	0	0	2	0	0	1	3	4	0	6	0	13	0	0	1	0	0	3	0	0	0	0	0	0	0	0	22	4	0	0	0	58	0	0	3	0	0	0	0	13	0	0	0	34	5	0	140	0	0
Otu000637	3	13	1	11	0	7	11	15	5	9	19	6	0	0	0	2	0	0	13	0	131	0	18	0	0	0	46	2	0	0	0	0	12	0	0	0	0	0	0	0	0	0	0	0	19	0	0	0	0
Otu000638	29	4	0	3	0	4	1	8	3	0	0	4	0	0	7	11	0	0	0	0	0	0	2	0	2	0	0	0	0	0	0	0	9	0	0	0	0	1	0	0	14	0	3	0	2	0	0	0	2
Otu000639	0	5	0	0	0	0	0	0	0	0	0	0	0	0	0	2	0	0	0	0	0	0	0	0	6	0	78	0	0	0	2	46	0	2	0	0	0	0	0	0	0	0	0	94	0	0	28	0	0
Otu000640	0	0	0	0	0	0	0	0	0	0	7	0	3	0	0	5	0	0	2	0	0	0	0	0	16	0	0	0	0	0	0	64	0	11	4	0	0	0	0	39	0	0	2	0	0	0	85	0	1
Otu000641	2	7	0	6	0	4	12	0	11	11	0	2	4	0	3	9	0	1	3	0	116	0	2	0	6	0	50	2	0	0	0	116	6	11	13	0	0	0	0	51	0	0	0	40	1	0	0	0	3
Otu000642	0	3	0	0	0	0	3	0	0	0	0	0	0	0	0	0	0	0	0	0	0	0	0	0	0	0	0	0	0	0	0	0	0	0	0	0	0	0	0	0	0	0	77	0	0	0	0	0	0
Otu000643	2	65	16	1	0	0	0	0	0	11	0	0	0	0	3	12	1	1	0	0	0	0	0	0	4	11	29	2	0	0	0	0	0	0	45	0	0	0	0	42	0	0	0	32	0	0	0	0	0
Otu000644	0	6	0	0	0	0	2	0	0	0	2	0	2	13	0	0	1	0	0	0	0	0	0	0	23	0	0	0	0	0	0	0	0	0	0	0	0	0	2	0	1	0	0	42	0	0	0	0	0
Otu000645	0	0	0	0	0	0	0	0	0	0	0	0	0	0	0	0	0	0	0	0	0	0	0	0	0	0	0	8	0	0	0	0	0	0	0	0	0	0	0	0	0	0	0	370	0	0	0	0	0
Otu000646	0	0	0	0	0	2	18	4	0	8	0	0	0	0	0	0	0	0	4	0	0	0	2	0	2	0	0	2	0	0	0	0	3	0	0	0	0	0	0	67	0	0	0	0	0	0	0	0	0
Otu000647	1	7	2	3	0	0	0	2	0	0	3	0	0	28	0	0	0	0	0	0	0	0	3	0	0	0	121	4	0	0	0	0	0	0	0	0	0	0	0	96	0	0	0	0	0	0	0	0	1
Otu000648	2	0	0	0	0	0	0	0	0	0	2	0	1	0	0	4	0	0	0	0	0	0	2	0	9	0	0	0	0	0	1	101	0	2	0	0	0	0	0	26	0	0	0	81	0	0	0	0	0
Otu000649	0	0	0	3	0	0	0	5	0	3	0	0	0	0	0	0	0	1	0	0	0	0	0	0	0	0	0	0	0	0	0	0	0	0	0	3	0	0	0	76	0	0	0	368	0	0	5	0	0
Otu000650	0	18	4	0	0	5	0	11	18	15	7	6	0	0	0	7	0	1	0	0	0	0	1	0	5	0	0	0	0	0	0	0	0	2	0	0	0	0	0	15	0	0	0	38	5	0	0	0	0
Otu000651	0	0	0	0	0	0	0	3	0	0	0	0	0	0	1	1	0	0	0	0	41	0	0	0	0	0	83	0	0	0	0	0	0	2	0	0	0	0	0	0	0	0	0	84	0	0	0	0	0
Otu000652	7	7	4	12	0	5	12	18	7	14	15	3	0	0	0	0	0	7	13	0	0	0	7	0	0	0	0	12	0	0	0	0	4	0	0	0	0	0	0	0	0	0	0	0	13	0	0	0	2
Otu000653	0	9	5	0	0	0	3	15	2	4	1	7	0	0	0	0	0	2	3	0	0	0	0	0	2	0	9	5	0	0	0	0	7	0	0	0	0	0	0	0	0	0	0	0	2	0	0	0	1
Otu000654	0	0	0	4	0	0	0	0	0	0	0	0	0	0	1	2	0	0	0	0	139	0	0	0	7	0	59	0	0	0	0	73	0	11	9	0	0	0	0	80	0	0	0	45	0	0	51	0	0
Otu000655	0	0	0	0	0	0	0	0	0	0	0	0	1	0	0	4	0	0	0	0	100	0	0	0	9	0	0	0	0	0	0	71	0	8	11	0	0	0	0	24	0	0	0	67	0	0	0	0	0
Otu000656	1	2	0	4	0	0	2	0	0	0	0	0	8	4	0	0	0	0	0	0	0	0	2	0	0	0	11	0	0	0	0	0	0	0	0	0	0	0	0	197	0	0	0	0	0	0	0	0	2
Otu000657	0	0	0	0	0	0	0	0	2	0	0	0	1	0	0	5	0	0	2	0	141	0	3	0	7	0	36	4	0	0	0	81	0	7	5	0	0	0	0	0	0	0	0	0	0	0	0	0	0
Otu000658	1	0	3	6	0	0	4	0	2	3	0	0	0	0	0	0	0	2	0	0	0	0	5	0	0	0	0	6	0	0	0	0	0	0	0	0	0	0	0	5	0	0	0	0	4	0	0	0	0
Otu000659	0	0	0	0	0	0	0	0	0	0	0	0	0	0	0	0	0	0	0	0	0	0	0	0	0	0	0	0	0	0	0	0	0	0	0	0	0	0	0	329	0	0	0	0	0	0	0	0	0
Otu000660	4	0	0	0	0	0	0	0	0	4	0	0	0	0	0	0	0	0	0	0	0	0	0	0	2	0	0	2	0	0	0	0	0	3	0	0	0	0	0	70	0	0	0	295	0	0	0	0	0
Otu000661	1	8	11	0	0	6	8	1	13	15	14	9	0	0	0	0	0	15	9	0	0	0	11	0	0	0	37	11	0	0	0	0	3	0	0	0	0	0	0	0	0	0	0	37	20	0	0	0	20
Otu000662	0	0	0	0	0	0	0	0	0	0	0	0	0	0	0	0	0	0	0	2	0	0	0	0	0	0	0	0	0	0	0	0	0	0	0	0	40	0	0	0	0	0	0	0	0	0	0	0	0
Otu000663	3	15	3	1	0	2	0	8	0	3	0	0	0	0	0	0	0	4	8	0	0	0	0	0	0	0	0	0	0	0	0	0	0	0	35	0	0	0	0	35	0	0	0	0	0	0	0	0	3
Otu000664	0	0	0	0	0	0	0	0	0	0	0	3	0	0	3	6	0	0	0	0	0	0	0	0	1	0	0	0	0	0	0	0	0	7	0	0	0	0	0	173	0	0	0	0	0	0	42	0	0
Otu000665	0	0	2	0	0	0	0	0	0	0	0	0	0	0	0	0	0	0	0	0	0	0	0	0	0	0	46	0	0	0	0	47	0	0	0	0	0	0	0	89	0	0	0	188	0	0	205	0	0
Otu000666	0	0	0	0	0	0	0	0	0	0	0	3	0	0	0	0	0	0	0	0	0	0	0	0	0	0	0	0	0	0	0	0	0	0	0	0	0	0	0	0	0	0	0	67	0	0	0	0	0
Otu000667	0	0	0	2	2	0	0	0	0	0	0	0	0	27	0	0	31	0	0	0	0	0	0	0	0	0	0	0	0	0	0	0	0	0	0	0	2	0	0	0	0	0	0	0	0	0	0	0	0
Otu000668	0	0	0	0	0	0	0	2	0	0	0	0	0	0	0	0	0	0	0	0	0	0	0	0	0	0	0	3	0	0	0	0	5	0	0	0	0	0	0	0	0	0	0	305	0	0	0	0	0
Otu000669	0	0	0	0	0	0	0	0	0	0	0	0	4	0	2	17	0	0	0	0	49	0	0	0	3	0	43	0	0	0	0	32	0	2	0	0	0	0	0	44	0	0	0	33	0	0	0	0	0
Otu000670	0	0	0	0	0	3	0	0	0	0	0	0	0	0	0	0	0	0	0	0	0	0	0	0	0	2	0	0	0	0	0	0	7	0	0	0	0	0	0	29	0	0	0	47	3	0	0	0	3
Otu000671	2	2	0	3	0	0	0	0	8	0	3	0	0	0	0	0	0	2	6	0	0	0	6	4	0	0	0	0	2	0	0	0	5	2	0	0	0	0	0	0	0	0	0	0	0	0	0	0	5
Otu000672	2	5	1	0	0	3	0	5	0	0	0	0	0	0	0	0	0	0	0	0	0	0	15	0	5	0	0	0	0	0	0	0	0	0	0	0	0	0	0	64	0	0	0	479	4	0	0	0	1
Otu000673	0	0	0	0	0	0	0	0	0	0	0	0	0	0	0	2	0	0	0	0	0	0	0	0	0	0	0	0	0	0	0	61	0	4	0	0	0	0	0	0	0	0	0	34	0	0	237	0	0
Otu000674	0	0	0	0	0	0	0	0	0	0	0	0	0	0	0	0	8	0	0	0	0	0	0	0	0	0	0	0	0	0	0	0	0	0	0	0	8	0	0	0	0	0	0	0	0	0	0	0	0
Otu000675	5	0	1	0	0	2	0	9	4	3	0	0	0	0	0	0	0	0	23	0	0	0	3	0	7	0	25	16	0	0	0	49	5	4	13	0	0	0	0	0	0	0	0	587	0	0	108	0	2
Otu000676	2	2	0	2	0	4	1	0	3	8	0	4	0	0	0	0	0	0	2	0	0	0	2	0	0	0	0	2	0	0	0	0	5	0	0	0	0	0	0	65	0	0	0	71	3	0	0	0	0
Otu000677	3	9	4	0	0	0	2	0	0	2	0	0	0	0	0	0	2	0	0	0	0	0	0	0	6	0	0	0	0	0	0	0	0	0	0	0	0	0	0	0	0	0	0	170	0	0	0	0	1
Otu000678	0	0	0	0	0	0	0	0	0	0	0	0	0	0	0	0	0	0	0	0	0	0	0	0	0	0	0	0	0	0	0	0	4	0	34	0	0	0	0	0	2	0	0	189	0	0	0	0	0
Otu000679	0	0	0	0	0	0	0	0	0	0	0	0	0	0	0	6	0	0	4	0	0	0	0	0	52	0	71	0	0	0	0	0	0	0	0	0	0	0	0	0	2	0	0	44	0	0	0	0	0
Otu000680	7	9	10	24	0	11	7	12	12	6	4	8	0	0	0	0	0	3	8	0	0	0	8	0	0	0	0	7	0	0	0	0	12	0	0	0	0	0	0	0	0	0	0	0	10	0	0	0	3
Otu000681	33	0	0	10	0	3	0	0	0	0	1	0	0	0	0	0	0	0	0	0	0	0	1	0	0	0	243	0	0	0	0	22	0	0	36	0	0	0	0	0	0	0	0	0	0	0	114	0	0
Otu000682	0	0	0	0	0	0	0	0	0	0	0	0	13	0	3	22	0	0	0	0	69	0	0	0	14	0	97	0	0	0	4	0	0	16	21	0	0	0	0	56	0	0	0	0	0	0	83	0	0
Otu000683	2	11	3	5	0	8	6	5	8	4	11	6	0	0	0	0	0	1	8	0	0	0	4	0	0	0	0	10	0	0	0	0	10	0	0	0	0	0	0	0	0	0	0	0	5	0	0	0	0
Otu000684	0	0	0	0	0	0	0	0	0	0	0	0	0	0	0	0	0	0	0	0	0	0	0	0	0	0	0	0	0	0	0	0	0	0	0	0	0	0	0	0	0	0	0	37	0	0	0	0	0
Otu000685	0	0	0	0	0	0	0	0	0	0	0	0	0	0	2	10	0	0	0	0	52	0	0	0	7	0	66	0	0	0	0	0	0	9	0	0	0	0	0	44	0	0	0	0	0	0	79	0	0
Otu000686	4	0	0	0	0	0	0	0	0	0	0	0	0	0	0	0	0	0	0	0	0	0	0	0	2	0	0	0	0	0	0	0	0	0	11	0	0	0	0	0	0	0	0	350	0	0	0	0	0
Otu000687	1	3	4	2	0	0	4	5	1	5	10	5	0	0	0	0	5	2	4	0	0	0	0	0	0	0	0	6	0	0	0	52	9	0	4	0	0	0	0	0	0	0	0	3	0	0	0	0	6
Otu000688	2	8	0	0	0	1	4	3	2	3	6	5	1	0	0	0	0	0	0	0	41	0	0	0	0	0	0	2	0	1	0	0	3	0	0	0	0	0	0	0	0	0	0	0	4	0	0	0	0
Otu000689	4	2	0	5	0	0	2	0	0	2	0	2	0	0	0	0	0	2	0	0	0	0	4	0	0	0	0	9	0	0	0	0	0	0	0	0	0	0	0	34	0	0	0	42	0	0	0	0	0
Otu000690	0	3	0	0	0	0	3	0	0	1	0	4	0	0	0	0	0	0	0	0	0	0	0	0	0	0	35	0	0	0	0	0	1	0	0	0	0	0	0	19	0	0	0	222	0	0	0	0	0
Otu000691	4	49	35	37	0	49	34	58	37	40	77	34	0	0	4	0	0	26	50	0	0	0	68	0	0	0	124	54	0	0	0	0	42	0	0	0	0	0	0	0	0	0	0	0	81	0	0	0	118
Otu000692	36	33	33	42	0	19	24	67	72	93	53	29	0	0	0	0	0	19	54	0	0	0	35	0	0	0	0	30	0	0	0	0	34	0	0	0	0	0	0	290	0	0	0	0	38	0	0	0	70
Otu000693	0	0	0	0	0	0	0	0	0	2	0	0	0	0	1	0	0	0	6	0	144	0	0	0	1	0	0	0	0	0	0	0	0	4	0	0	0	0	0	0	0	0	0	122	0	0	33	0	0
Otu000694	0	11	0	0	0	0	3	0	0	0	0	0	0	0	0	0	0	0	0	0	0	0	0	0	0	0	0	3	0	0	0	0	0	0	0	0	0	0	0	118	0	0	0	350	0	0	0	0	4
Otu000695	1	5	1	1	0	0	0	0	0	7	0	0	0	24	0	6	0	0	2	0	0	0	0	0	0	0	8	6	0	0	0	0	0	0	0	0	0	0	0	287	0	0	0	0	0	0	0	0	1
Otu000696	0	0	0	0	0	0	0	0	0	0	0	0	0	0	0	0	0	0	0	0	0	0	0	0	16	0	0	0	0	0	0	0	0	2	0	2	0	0	0	0	0	0	0	0	0	0	0	0	0
Otu000697	6	12	28	12	0	9	6	34	12	47	36	17	0	0	0	0	0	3	8	0	0	0	12	0	0	0	0	16	0	0	0	0	26	0	0	0	0	0	0	0	0	0	0	0	32	0	0	0	15
Otu000698	0	0	2	10	0	3	0	4	0	0	0	0	0	0	0	1	0	0	0	0	50	0	0	0	0	0	4	6	0	2	0	0	0	0	1	0	0	0	0	0	0	0	0	0	5	0	8	0	0
Otu000699	4	6	11	16	0	5	6	9	10	20	7	10	0	0	0	0	0	10	3	0	0	0	9	0	0	0	0	12	0	0	0	0	16	0	0	0	0	0	0	0	0	0	0	0	22	0	0	0	5
Otu000700	12	27	15	10	0	15	15	26	20	35	17	23	0	0	0	0	0	6	11	0	0	0	10	0	0	0	0	18	0	0	0	0	21	0	0	0	0	0	0	0	0	0	0	0	38	0	0	0	4
Otu000701	5	0	11	6	0	0	2	0	4	25	2	0	0	0	0	0	0	2	0	0	0	0	6	0	0	0	13	5	0	0	0	0	0	0	18	0	0	0	0	65	0	0	0	90	5	0	83	0	2
Otu000702	0	2	3	0	0	0	3	8	0	8	6	0	0	0	0	0	0	0	0	0	0	0	0	0	0	0	0	5	0	0	0	0	2	0	0	0	0	0	0	0	0	0	0	60	6	0	0	0	1
Otu000703	0	0	0	0	0	0	0	0	0	0	0	0	2	0	1	11	0	0	0	0	63	0	0	0	23	0	19	0	0	0	0	74	0	6	2	0	0	0	0	0	0	0	0	80	0	0	0	0	0
Otu000704	0	0	0	0	0	0	0	0	0	0	0	0	2	0	0	4	0	0	0	0	0	0	0	0	2	0	53	0	0	0	0	48	0	8	2	0	0	0	0	29	0	0	0	0	0	0	0	0	0
Otu000705	29	52	28	66	0	14	38	72	68	60	33	55	0	0	0	0	0	30	51	0	0	0	22	0	0	0	0	52	0	0	0	0	26	0	0	0	0	0	0	0	0	0	0	0	70	0	0	0	30
Otu000706	0	0	0	0	0	1	0	0	0	0	0	0	0	0	0	0	0	0	0	0	0	0	0	0	0	0	0	0	0	0	0	0	2	0	0	0	0	0	0	0	14	0	0	0	0	0	0	0	4
Otu000707	13	33	8	24	0	15	10	30	35	40	11	20	0	0	0	0	0	10	40	0	0	0	5	0	0	0	0	26	0	0	0	0	10	0	0	0	0	0	0	0	0	0	0	0	19	0	0	0	3
Otu000708	5	7	6	7	0	11	4	5	1	14	24	7	0	0	0	0	0	0	13	0	0	0	11	0	0	0	0	1	0	0	0	0	6	0	0	0	0	0	0	0	0	0	0	0	13	0	0	0	0
Otu000709	0	0	0	0	0	0	0	0	0	0	0	0	0	0	0	0	0	0	0	0	0	0	0	0	0	0	0	0	0	0	0	0	0	0	0	0	0	0	0	0	0	0	0	0	0	0	0	0	0
Otu000710	2	0	0	2	0	0	2	8	1	7	6	0	0	0	0	0	0	0	2	0	0	0	2	0	3	2	0	0	0	0	0	0	0	2	0	0	0	0	0	0	0	0	0	0	4	0	0	0	4
Otu000711	0	57	23	1	0	0	0	16	19	3	5	3	0	0	0	0	1	0	4	0	0	0	1	0	3	0	0	3	0	0	0	0	0	0	0	0	0	0	0	0	0	0	0	0	0	0	0	0	1
Otu000712	4	8	1	7	0	4	2	0	7	0	0	10	0	0	0	0	0	2	7	0	0	0	4	0	0	0	0	4	0	0	0	0	0	0	0	0	0	0	0	0	0	0	0	0	4	0	0	0	0
Otu000713	0	0	0	0	0	0	0	0	0	0	0	0	4	0	0	17	0	0	0	0	19	0	0	0	5	0	11	0	0	0	3	130	0	5	0	0	0	0	0	65	0	0	0	0	0	0	148	0	0
Otu000714	0	6	0	0	0	0	0	0	0	0	0	0	0	0	0	2	0	0	0	0	0	0	0	0	0	0	49	0	0	0	0	131	0	2	0	0	0	0	0	14	0	0	0	0	0	0	154	0	0
Otu000715	16	25	18	18	0	18	9	11	14	16	23	16	0	0	0	0	2	0	16	0	0	0	18	0	0	0	0	21	0	0	0	0	10	0	0	0	0	0	0	28	0	0	0	0	18	0	0	0	25
Otu000716	0	6	5	0	0	4	6	0	0	0	0	0	0	0	0	35	1	0	12	0	0	0	1	0	0	0	0	10	0	0	0	33	2	0	0	0	0	0	0	0	0	0	0	228	0	0	0	0	2
Otu000717	0	0	0	0	0	0	0	0	0	0	0	0	0	0	0	0	0	0	0	0	0	0	0	0	1	0	0	0	0	0	0	0	0	0	0	0	0	4	0	0	1	0	0	0	0	0	0	0	0
Otu000718	0	2	2	7	0	2	6	14	6	7	10	12	0	0	0	0	0	1	4	0	0	0	10	0	0	0	0	7	0	0	0	0	1	0	0	0	0	0	0	0	0	0	0	0	16	0	0	0	2
Otu000719	0	0	0	0	0	0	0	0	0	0	0	0	2	0	2	4	0	0	0	0	0	0	0	0	5	0	0	0	0	0	0	0	0	5	13	0	0	0	0	44	0	0	0	0	0	0	24	0	0
Otu000720	6	0	0	1	0	3	6	7	12	6	0	3	0	0	0	8	0	2	6	0	0	0	2	0	0	0	18	4	0	0	0	0	3	2	0	0	0	0	0	0	0	0	0	0	6	0	0	0	2
Otu000721	0	0	0	0	0	0	0	0	0	0	0	0	0	4	0	0	0	0	0	0	0	0	0	0	0	0	0	0	0	0	0	0	0	0	0	0	0	0	0	0	0	0	0	0	0	0	0	0	0
Otu000722	0	0	0	0	0	0	0	0	0	0	0	0	5	0	0	14	0	0	0	0	60	0	0	0	13	1	27	0	0	0	3	0	0	11	15	0	0	0	0	74	0	0	0	104	0	0	123	0	0
Otu000723	3	0	0	2	0	0	0	0	0	0	0	0	2	0	0	0	0	0	0	0	0	0	0	0	2	0	0	0	0	0	0	62	0	2	0	0	0	0	0	25	0	0	0	117	2	0	35	0	1
Otu000724	3	4	0	0	3	0	0	0	0	0	0	0	0	56	0	0	33	0	3	0	0	0	4	2	0	0	0	0	0	0	0	0	0	0	25	0	0	0	0	0	0	0	2	0	0	0	0	0	1
Otu000725	0	0	4	20	0	2	0	10	0	3	0	0	0	0	0	2	0	4	6	0	61	0	0	0	6	0	0	3	0	0	2	75	4	8	0	0	0	0	0	0	0	0	6	0	0	0	0	0	6
Otu000726	11	23	10	16	0	8	14	13	15	25	26	16	0	0	0	0	0	15	12	0	0	0	24	0	0	0	0	13	0	0	0	0	6	0	0	0	0	0	0	0	0	0	0	0	25	0	0	0	33
Otu000727	1	0	4	0	0	0	0	0	0	0	0	0	0	0	0	0	0	0	0	0	0	0	0	0	2	0	0	7	0	0	0	0	0	0	0	1	0	0	0	0	20	0	0	30	0	0	0	1564	2
Otu000728	2	11	0	7	0	4	4	11	54	19	11	14	0	0	0	0	0	3	4	0	0	0	13	0	0	0	0	9	0	0	0	0	14	0	0	0	0	0	0	0	0	0	0	0	9	0	0	0	13
Otu000729	0	9	4	5	2	3	4	0	0	0	0	3	0	0	0	0	8	0	0	0	0	0	0	0	0	0	0	3	0	0	0	0	0	0	70	0	0	0	0	0	0	0	0	0	0	0	0	0	0
Otu000730	0	0	0	0	0	0	0	0	0	0	0	0	1	0	3	4	0	0	0	0	141	0	0	0	2	0	0	0	0	0	0	0	0	5	7	0	0	0	0	99	0	0	0	0	0	0	45	0	0
Otu000731	0	4	0	0	0	0	0	0	0	0	0	0	4	0	0	0	0	0	0	0	6	0	0	0	6	0	0	0	0	0	0	0	0	0	0	0	0	0	0	0	2	0	0	39	0	0	0	0	0
Otu000732	8	65	23	36	0	28	29	30	59	57	20	28	0	0	0	0	0	15	30	0	0	0	34	0	0	0	0	23	0	0	0	0	31	0	0	0	0	0	0	98	0	0	0	0	44	0	0	0	33
Otu000733	2	0	0	0	0	0	0	0	0	0	0	0	0	0	0	0	0	0	0	0	0	0	0	0	0	0	0	0	0	0	0	0	0	0	0	0	11	0	0	0	0	0	0	0	0	0	0	0	0
Otu000734	2	4	2	11	0	5	14	17	27	17	14	5	0	0	0	0	0	17	2	0	0	0	11	0	2	0	0	10	0	0	0	0	8	0	0	0	0	0	0	0	0	0	0	0	15	0	0	0	8
Otu000735	2	69	14	3	0	7	4	0	2	9	0	3	0	8	0	12	2	0	0	0	0	0	0	0	2	0	3	4	0	0	0	0	0	0	0	0	0	0	0	0	0	0	0	0	0	0	0	0	0
Otu000736	4	0	3	3	0	2	1	0	2	1	0	0	0	0	17	0	1	8	5	0	0	0	0	0	3	1	0	3	0	0	0	0	0	2	23	0	0	0	0	0	0	1	0	36	0	0	0	0	2
Otu000737	0	0	0	0	0	0	0	0	0	0	0	0	0	0	0	0	0	0	0	0	0	0	0	0	0	0	165	0	0	0	0	0	0	0	0	0	0	0	0	0	0	0	0	262	0	0	0	0	0
Otu000738	3	0	0	16	0	4	5	3	7	17	13	7	0	0	0	0	0	0	3	0	0	0	11	0	0	0	0	10	0	0	0	0	0	0	0	0	0	0	0	0	0	0	0	0	11	0	0	0	2
Otu000739	0	0	0	0	0	0	0	0	0	2	0	0	3	0	0	4	0	0	0	0	0	0	0	0	9	0	24	2	0	0	0	39	0	2	0	0	0	0	0	0	0	0	0	125	2	0	74	0	0
Otu000740	0	0	0	0	0	0	0	0	0	0	0	0	0	0	0	6	0	0	0	0	0	0	0	0	6	0	62	0	0	0	0	0	2	4	15	0	0	0	0	20	0	0	0	0	0	0	32	0	0
Otu000741	0	0	0	0	0	0	0	0	0	0	3	0	0	0	1	3	0	0	0	0	0	0	0	0	0	0	0	0	0	0	0	94	0	0	0	0	0	0	0	0	0	0	0	39	0	0	111	0	0
Otu000742	7	35	8	16	0	11	9	66	18	13	17	16	0	0	0	0	1	4	14	0	0	0	9	0	5	0	0	27	0	0	0	0	25	0	0	0	0	0	0	262	0	0	0	0	27	0	0	0	3
Otu000743	2	4	0	3	0	0	0	3	0	1	0	2	0	0	0	0	0	0	0	0	0	0	5	0	0	0	0	0	0	0	0	0	0	0	0	0	0	0	0	0	0	0	0	105	0	0	0	0	5
Otu000744	0	0	0	4	0	0	0	2	3	0	0	5	0	0	0	0	8	0	0	0	0	0	4	0	20	0	0	0	0	0	0	67	3	0	7	0	0	0	0	82	0	1	2	0	2	0	0	0	7
Otu000745	0	0	0	0	0	0	0	0	0	0	0	0	0	0	0	0	0	0	0	0	0	0	0	0	0	0	0	0	0	0	0	0	0	0	0	0	0	0	0	0	0	0	0	0	0	0	0	0	0
Otu000746	0	0	0	0	1	0	0	0	0	0	0	0	0	0	0	0	0	0	1	0	0	0	0	0	0	0	0	0	0	0	0	0	0	0	0	0	0	0	0	0	1	0	0	67	2	0	0	0	2
Otu000747	0	0	5	0	0	0	0	0	0	0	2	0	0	0	1	7	0	0	0	0	40	0	2	0	10	0	23	0	0	0	0	0	3	3	4	0	0	0	0	0	0	0	0	0	0	0	30	0	0
Otu000748	0	12	1	0	0	0	4	0	0	0	5	0	0	0	0	0	12	0	0	0	0	0	7	0	0	0	0	35	0	0	0	0	2	0	10	0	0	0	0	0	0	0	1	44	4	0	0	0	6
Otu000749	0	2	0	0	0	0	0	0	0	0	4	2	0	0	0	0	0	2	1	0	59	0	0	0	6	0	39	4	0	0	0	102	2	13	0	0	0	0	0	23	0	0	0	107	0	0	0	0	0
Otu000750	0	7	0	3	0	0	0	0	0	0	2	0	0	0	0	0	0	0	0	0	0	0	0	0	0	0	0	0	0	0	0	0	0	0	0	0	0	0	0	62	0	0	0	298	0	0	0	0	1
Otu000751	0	0	0	0	0	0	5	0	0	0	0	0	0	0	0	4	0	0	0	0	0	0	0	0	0	0	0	0	0	0	0	0	0	0	0	0	0	0	0	0	0	0	0	555	0	0	0	0	0
Otu000752	7	8	1	0	0	0	0	0	0	0	0	0	0	0	0	0	0	2	2	0	0	0	0	0	0	0	0	10	0	0	0	0	9	0	0	0	0	0	0	0	0	0	0	0	2	0	0	0	0
Otu000753	0	2	0	0	0	0	2	0	0	0	0	0	2	0	1	0	0	0	3	0	0	0	0	0	0	0	0	1	0	0	0	0	0	0	0	0	0	0	0	98	0	0	0	269	0	0	0	0	0
Otu000754	0	3	4	7	0	0	4	2	0	6	0	0	0	0	0	0	0	0	0	0	0	0	5	0	0	0	4	0	0	0	0	0	0	0	0	0	0	0	0	35	0	0	0	102	2	0	0	0	5
Otu000755	28	21	18	20	0	32	18	30	73	56	34	48	0	0	0	0	0	10	23	0	0	0	196	0	0	0	0	28	0	0	0	0	24	0	0	0	0	0	0	0	0	1	0	31	48	0	0	0	60
Otu000756	0	0	0	0	0	0	0	0	0	0	0	0	0	0	2	2	0	2	0	0	35	0	0	0	10	0	134	0	0	0	0	0	0	1	4	0	0	0	0	0	0	0	0	45	0	0	0	0	0
Otu000757	2	3	0	7	0	4	14	26	14	13	4	10	0	0	0	0	0	3	10	0	0	0	5	0	0	0	0	8	0	0	0	0	22	0	0	0	0	0	0	58	0	0	0	0	3	0	0	0	10
Otu000758	7	11	11	11	0	5	3	19	15	15	14	7	0	0	0	0	0	8	5	0	0	0	2	0	0	0	0	1	0	0	0	0	10	0	0	0	0	0	0	0	0	0	0	0	6	0	0	0	2
Otu000759	0	11	3	8	0	0	1	3	1	4	23	2	0	0	0	0	0	0	3	0	0	0	2	0	0	0	23	3	0	0	0	0	4	0	0	0	0	0	0	0	0	0	0	0	0	0	0	0	2
Otu000760	5	38	1	4	0	1	2	3	2	5	2	2	0	0	3	5	1	1	0	0	0	0	0	0	0	0	16	0	0	0	0	0	4	0	35	0	0	0	0	0	0	0	0	198	5	0	0	0	2
Otu000761	0	4	8	4	0	3	0	0	0	0	0	0	0	2	0	0	0	3	2	0	0	0	5	0	0	0	0	0	0	0	0	0	5	0	0	0	0	0	0	0	0	0	0	270	0	0	0	0	0
Otu000762	0	0	0	0	0	0	0	0	0	0	0	0	5	0	2	7	0	0	0	0	56	0	0	0	5	0	0	0	0	0	2	252	0	5	15	0	0	0	0	0	0	0	0	50	0	0	0	0	0
Otu000763	0	0	0	0	0	0	0	0	0	0	0	0	0	0	0	4	0	0	0	0	54	0	0	0	4	0	0	0	0	0	0	23	0	1	0	0	0	0	0	0	0	0	0	0	0	0	75	0	0
Otu000764	5	20	11	14	0	13	0	11	21	5	13	14	0	0	1	0	0	6	11	0	0	0	5	0	0	0	0	18	0	0	0	0	19	0	0	0	0	0	0	0	0	0	0	86	16	0	0	0	3
Otu000765	1	14	3	3	0	5	7	1	10	9	12	4	0	0	0	0	0	2	7	0	0	0	4	0	2	0	0	0	0	0	0	0	2	0	0	0	0	0	0	0	0	0	0	0	2	0	0	0	1
Otu000766	10	0	0	9	0	2	0	7	9	2	3	8	0	0	0	0	0	6	6	0	0	0	4	0	0	0	0	6	0	0	0	0	9	0	0	0	0	0	0	0	0	0	0	0	9	0	0	0	4
Otu000767	18	18	21	25	0	29	12	26	61	27	32	26	0	1	0	0	3	13	32	0	0	0	35	0	3	4	316	33	0	0	0	26	20	0	0	0	0	0	0	0	0	0	0	3	22	0	0	0	45
Otu000768	59	151	54	178	1	120	125	183	215	306	219	140	0	0	0	0	0	76	174	0	0	0	181	0	2	0	0	98	0	0	0	0	155	0	0	0	0	0	0	0	0	0	0	0	246	0	0	0	279
Otu000769	25	20	9	27	4	16	16	25	21	33	24	32	0	2	2	0	0	6	23	0	0	0	42	0	0	1	162	18	0	0	0	0	23	0	5	0	0	0	0	0	0	0	2	35	24	0	0	0	22
Otu000770	0	0	0	0	0	0	0	0	0	0	0	0	0	0	2	14	0	0	0	0	0	0	0	0	3	0	0	0	0	0	0	43	0	3	0	0	0	0	0	8	0	0	0	0	0	0	82	0	0
Otu000771	7	0	0	0	0	0	0	0	0	0	3	0	0	0	0	6	0	0	0	0	123	0	0	0	2	0	70	0	0	1	0	0	0	5	0	0	0	0	0	0	0	0	0	75	0	0	63	0	0
Otu000772	0	2	2	0	0	0	0	0	0	0	2	0	0	0	0	8	0	4	0	0	0	0	0	0	0	0	16	0	0	0	0	0	0	0	20	0	0	0	0	33	0	0	0	277	0	0	0	0	0
Otu000773	13	35	9	18	0	12	4	13	21	21	6	14	0	0	0	0	0	5	21	0	0	0	16	0	0	0	0	8	0	0	0	0	7	0	0	0	0	0	0	0	0	0	0	0	10	0	0	0	6
Otu000774	0	0	0	0	0	0	2	0	3	0	2	0	0	0	3	0	0	0	2	0	0	0	0	0	0	0	30	0	0	0	0	0	0	0	0	0	0	0	0	0	0	0	0	0	5	0	120	0	1
Otu000775	0	0	0	0	0	0	17	0	0	9	0	0	0	0	0	0	0	0	0	0	0	0	0	0	0	3	0	0	0	0	0	0	0	0	0	0	0	0	0	0	1	0	0	0	2	0	0	0	0
Otu000776	0	0	2	4	0	0	0	1	0	0	4	3	0	0	0	0	0	3	2	0	0	0	2	0	0	0	0	5	0	0	0	0	12	0	0	0	0	0	0	328	0	0	0	0	0	0	0	0	4
Otu000777	0	5	0	0	0	0	0	1	0	2	0	0	0	0	0	0	0	0	0	0	0	0	0	0	0	0	294	0	0	0	0	0	0	0	0	0	0	0	0	0	2	0	0	0	0	0	0	0	1
Otu000778	0	0	0	0	0	0	0	0	0	0	0	0	7	0	0	20	0	0	0	0	53	0	0	0	8	0	78	0	0	0	0	62	0	17	0	0	0	0	0	44	0	0	0	174	0	0	115	0	0
Otu000779	0	0	16	3	0	2	0	0	0	2	0	0	0	0	0	16	0	0	0	0	0	0	0	0	3	0	131	0	0	0	0	0	1	0	0	0	0	0	0	0	0	0	0	58	0	0	0	0	0
Otu000780	0	0	0	0	0	0	0	0	0	0	6	0	1	0	7	6	0	0	0	0	0	0	0	0	16	0	0	0	0	0	3	44	0	14	0	0	0	0	0	0	0	0	1	78	0	0	133	0	0
Otu000781	0	0	3	2	0	3	1	0	0	9	2	0	0	0	0	0	0	2	0	0	0	0	2	0	0	0	0	5	0	0	0	69	0	7	10	0	0	0	0	31	0	0	0	0	0	0	99	0	0
Otu000782	0	5	5	0	2	0	0	2	0	0	0	0	0	2	0	0	5	0	0	0	0	0	0	0	0	0	0	0	0	0	0	0	0	0	24	0	0	0	0	0	0	0	0	0	0	0	0	0	0
Otu000783	0	4	0	7	0	0	2	0	0	38	0	2	0	0	0	3	0	4	2	0	0	0	2	0	0	46	0	0	0	0	0	0	15	0	0	0	0	0	0	0	0	0	0	172	0	0	0	0	0
Otu000784	0	2	0	5	0	3	0	2	0	0	3	0	0	0	0	0	0	0	0	0	0	0	0	0	2	0	0	0	0	0	0	0	0	0	6	0	0	0	0	0	0	0	0	41	4	0	0	0	1
Otu000785	6	11	0	14	0	8	5	11	7	30	7	5	0	0	0	0	0	4	6	0	0	0	7	0	0	0	0	10	0	0	0	0	12	0	0	0	0	0	0	0	0	0	0	0	6	0	0	0	10
Otu000786	0	0	0	0	0	0	0	0	0	0	0	0	0	0	0	0	0	0	0	24	0	0	0	0	0	0	0	0	0	0	0	0	0	0	0	0	0	0	1	0	0	0	0	0	0	10	0	0	0
Otu000787	4	2	0	6	0	2	2	5	0	4	0	0	0	0	2	0	0	0	0	0	0	0	0	0	0	0	0	0	0	0	0	0	0	0	51	0	0	0	0	0	0	0	0	0	2	0	0	0	0
Otu000788	2	0	5	4	22	4	0	0	0	4	11	0	0	50	0	0	1	0	0	0	0	0	0	0	0	0	0	0	0	0	1	0	0	0	28	0	0	0	0	0	0	0	0	103	0	0	0	0	0
Otu000789	0	0	8	5	0	0	0	0	0	0	5	0	0	0	0	7	0	3	4	0	0	0	0	0	0	0	0	7	0	0	0	0	3	2	19	0	0	0	0	0	0	0	0	0	12	0	0	0	0
Otu000790	0	2	6	2	0	0	2	0	9	0	22	0	0	0	2	0	0	0	1	0	0	0	2	0	0	0	0	4	0	0	0	0	3	0	0	0	0	0	0	0	0	0	0	0	0	0	110	0	11
Otu000791	0	0	0	0	0	0	0	0	0	0	0	0	0	0	0	0	0	0	0	0	0	0	0	0	0	0	0	0	0	0	0	0	0	0	0	0	0	0	0	0	0	0	214	0	0	0	0	0	0
Otu000792	0	5	3	0	0	0	0	0	0	0	0	0	0	0	0	0	0	1	0	0	0	0	0	0	0	0	0	0	0	0	0	0	0	0	24	0	0	0	0	0	0	0	0	0	0	0	0	0	2
Otu000793	0	0	0	0	0	0	0	0	0	0	0	0	4	0	0	0	0	0	0	0	0	0	0	0	2	0	0	0	0	0	1	0	0	5	12	0	0	0	0	0	0	0	0	44	0	0	65	0	0
Otu000794	3	0	5	13	0	0	8	0	6	2	2	2	0	0	0	0	0	0	2	0	0	0	0	0	0	0	0	8	0	0	0	0	0	0	0	0	0	0	0	0	0	0	0	0	6	0	0	0	9
Otu000795	0	0	0	0	0	0	0	0	0	0	0	0	0	0	0	0	0	0	0	0	0	0	0	0	0	0	0	0	0	0	0	0	0	0	0	0	0	16	0	0	0	0	0	0	0	0	0	0	0
Otu000796	0	0	0	0	0	0	0	0	0	0	0	0	0	0	2	8	0	0	0	0	90	0	0	0	0	0	0	0	0	1	0	105	0	5	0	0	0	0	0	42	0	0	0	0	0	0	0	0	0
Otu000797	5	15	0	0	2	3	0	0	0	0	0	0	1	2	1	3	1	2	0	0	0	0	0	0	0	3	0	0	0	0	0	0	0	0	79	0	0	0	0	0	0	0	0	0	0	0	0	0	2
Otu000798	0	0	0	0	0	0	0	0	0	0	0	0	0	0	0	0	0	0	0	0	94	0	1	0	0	0	0	0	0	0	0	0	0	0	0	0	0	0	0	0	0	0	0	0	0	0	663	0	0
Otu000799	0	7	5	14	0	1	3	6	0	6	19	6	2	0	2	1	2	6	5	0	0	0	2	0	0	0	19	2	0	0	0	0	0	0	7	0	0	0	0	20	0	0	0	118	0	0	0	0	8
Otu000800	0	6	2	0	0	0	4	8	8	9	8	3	0	0	0	0	0	4	4	0	0	0	2	0	0	0	0	4	0	0	0	0	4	0	0	0	0	0	0	0	0	0	0	0	9	0	0	0	1
Otu000801	0	0	0	0	0	0	0	0	0	0	0	0	0	0	0	0	0	0	0	0	0	0	0	0	0	0	139	0	0	0	0	0	0	0	2	0	0	0	0	0	0	0	0	0	0	0	0	0	0
Otu000802	0	11	3	6	0	2	0	0	2	0	3	2	0	0	0	0	0	6	0	0	110	0	0	0	1	0	31	2	0	0	0	0	0	0	0	0	0	0	0	28	0	0	0	53	4	0	0	0	1
Otu000803	14	22	19	40	0	23	19	21	29	44	28	18	0	0	0	0	0	17	23	0	27	0	9	0	0	0	0	16	0	0	0	0	17	0	0	0	0	0	0	13	0	0	0	0	32	0	0	0	9
Otu000804	0	0	0	0	0	0	0	0	0	0	0	0	4	0	0	19	0	0	0	0	0	0	0	0	10	0	0	0	0	0	1	46	0	18	23	0	0	0	0	55	0	0	0	132	0	0	0	0	0
Otu000805	2	2	0	13	0	0	3	0	0	4	9	6	0	0	0	0	0	4	0	0	0	0	0	0	0	0	0	8	0	0	0	0	5	0	4	0	0	0	0	113	0	0	0	0	2	0	0	0	2
Otu000806	0	5	4	0	0	2	0	0	7	2	2	2	0	0	0	0	0	0	2	0	0	0	3	0	0	0	0	2	0	0	0	0	0	0	0	0	0	0	0	0	0	0	0	0	0	0	0	0	2
Otu000807	0	1	0	0	0	5	1	7	0	0	0	0	0	1	0	0	0	0	0	0	0	0	3	0	0	0	0	6	0	0	0	0	0	0	0	0	0	0	0	157	0	0	0	26	1	0	0	0	4
Otu000808	0	2	0	3	0	0	0	0	0	0	0	0	0	0	0	0	0	0	0	0	0	0	0	0	0	0	50	4	0	0	0	0	0	0	0	0	0	0	0	162	0	0	0	49	0	0	0	0	0
Otu000809	2	0	0	0	0	2	0	0	0	4	0	1	0	0	0	3	0	2	2	0	0	0	0	0	0	0	0	2	0	0	0	90	0	0	6	0	0	0	0	0	0	0	0	14	0	0	0	0	2
Otu000810	0	9	0	3	0	0	4	0	0	0	2	2	0	0	0	0	0	8	3	0	0	0	2	0	0	0	0	0	0	0	0	0	3	0	0	0	0	0	0	105	0	0	0	133	3	0	0	0	3
Otu000811	11	6	2	6	0	3	2	1	2	3	2	3	0	0	0	0	0	1	12	0	0	0	8	0	0	0	0	10	0	0	0	0	6	0	4	0	0	0	0	67	0	0	0	0	10	0	0	0	7
Otu000812	6	0	0	1	0	4	4	0	5	0	2	0	0	0	0	4	0	1	3	0	0	0	2	0	0	0	47	2	0	0	0	0	0	2	9	0	0	0	0	0	0	0	0	0	12	0	0	0	3
Otu000813	0	5	6	0	0	0	0	5	6	5	0	6	0	0	0	0	0	2	1	0	0	0	0	0	6	0	0	9	0	0	0	0	0	0	5	0	0	0	0	0	0	0	0	32	13	0	0	0	0
Otu000814	0	2	0	0	0	5	1	6	0	0	1	0	3	0	3	4	0	3	2	0	0	0	0	0	0	0	40	0	0	0	0	0	8	1	0	0	0	0	0	0	0	0	0	0	5	0	0	0	0
Otu000815	0	0	0	0	0	0	0	0	0	0	0	0	2	0	0	13	0	0	0	0	0	0	0	0	15	0	0	0	0	0	1	0	0	6	0	0	0	0	0	0	0	0	0	0	0	0	0	0	0
Otu000816	3	14	0	0	0	0	0	0	0	0	0	0	0	0	0	0	0	0	0	0	94	0	0	0	9	0	0	5	0	0	0	0	0	0	0	0	0	0	0	0	0	0	0	0	0	0	127	0	0
Otu000817	6	15	10	5	0	4	9	5	12	11	22	4	0	3	0	0	0	8	8	0	0	0	17	0	11	1	0	8	0	0	0	0	4	0	26	0	0	0	0	0	0	0	2	0	7	0	0	0	8
Otu000818	4	39	0	0	0	0	2	2	15	4	3	0	2	0	0	0	16	0	0	0	0	0	2	3	0	0	16	2	0	0	4	0	6	0	3	0	0	0	0	21	0	0	0	118	0	0	0	0	0
Otu000819	0	0	0	0	0	0	0	0	0	0	0	0	0	0	0	0	0	0	0	0	7	0	0	0	4	0	0	0	0	0	0	0	0	0	0	0	0	0	0	16	0	0	0	0	0	0	83	0	0
Otu000820	0	0	0	0	2	0	0	0	0	0	0	0	0	0	0	0	0	0	0	0	0	0	0	0	0	0	0	0	0	0	0	0	0	0	0	0	0	0	0	0	0	1	0	0	0	3	0	0	0
Otu000821	0	0	0	0	0	0	0	0	0	0	0	0	0	0	3	3	0	0	0	0	35	0	0	0	8	0	0	0	0	0	0	29	0	10	0	0	0	0	0	41	0	0	0	0	0	0	0	0	0
Otu000822	0	0	0	0	0	0	0	1	0	0	0	0	0	0	0	0	0	0	0	0	0	0	0	0	15	0	16	0	0	0	0	0	0	0	0	0	0	0	0	0	0	0	0	192	0	0	0	0	0
Otu000823	0	0	5	0	0	0	0	0	11	0	3	2	0	0	0	2	0	0	0	0	94	0	0	0	2	0	0	0	0	0	0	0	5	2	0	0	0	0	0	0	0	0	0	27	0	0	0	0	0
Otu000824	2	1	3	0	0	0	4	0	3	0	0	0	0	0	0	6	0	0	0	0	0	0	3	0	10	0	34	0	0	0	0	0	0	5	14	0	0	0	0	0	2	1	0	56	0	0	0	0	0
Otu000825	0	2	4	0	0	0	4	6	6	0	2	0	0	0	1	0	3	0	0	0	0	0	5	0	0	0	0	0	0	0	0	0	0	0	0	0	0	0	0	68	0	0	0	79	6	0	0	0	4
Otu000826	0	0	0	0	0	0	0	0	0	0	0	0	0	0	0	0	0	0	0	0	0	0	0	0	0	34	0	0	0	0	0	0	0	0	0	0	0	0	0	40	0	0	0	0	0	0	0	0	0
Otu000827	2	0	1	4	0	2	0	0	8	2	0	1	0	0	0	4	0	0	7	0	0	0	6	0	2	0	0	0	0	0	0	0	0	0	0	0	0	0	0	0	0	0	0	0	10	0	0	0	2
Otu000828	0	0	0	0	0	0	0	3	4	10	2	5	1	0	0	1	0	0	2	0	56	0	0	0	4	0	0	0	0	0	0	0	0	0	7	0	0	0	0	0	0	0	0	34	0	0	171	0	0
Otu000829	0	0	0	0	0	0	0	0	0	0	0	0	0	0	0	0	0	0	0	0	0	0	0	0	0	0	56	0	0	0	0	118	0	0	0	0	0	0	0	0	0	0	0	0	0	0	0	0	0
Otu000830	0	6	2	0	0	0	0	5	2	4	0	1	0	0	0	0	0	0	1	0	0	0	1	0	2	0	0	2	0	0	0	5	0	0	0	0	0	0	0	2	0	0	0	47	0	0	0	0	0
Otu000831	0	32	0	0	0	0	2	0	0	0	0	0	0	0	0	0	0	0	0	0	36	0	0	0	0	0	0	2	0	0	0	0	0	2	0	0	0	0	0	65	0	0	0	0	0	0	0	0	0
Otu000832	0	54	2	1	0	2	0	0	0	0	0	0	0	0	0	0	0	0	0	0	0	0	0	0	3	0	7	0	0	0	0	0	3	0	0	0	0	0	0	0	0	0	0	41	0	0	0	0	0
Otu000833	0	0	5	0	0	0	0	0	2	0	0	3	0	0	0	8	0	0	0	0	103	0	0	0	0	0	0	2	0	0	0	55	0	0	0	0	0	0	0	0	0	0	0	124	0	0	105	0	0
Otu000834	0	0	0	0	0	0	0	0	0	0	0	0	3	0	0	1	0	0	0	0	0	0	0	0	0	0	0	0	0	0	2	49	0	8	0	0	0	0	0	0	0	0	0	0	0	0	62	0	0
Otu000835	4	16	6	10	0	8	16	16	19	31	8	9	0	0	0	0	0	0	21	0	0	0	21	0	0	0	0	25	0	0	0	0	32	0	0	0	0	0	0	0	0	0	0	0	10	0	0	0	5
Otu000836	0	0	0	3	0	0	0	0	0	0	0	0	0	0	0	0	0	0	0	0	13	0	0	0	0	0	0	2	0	0	0	0	0	0	0	0	0	0	0	45	0	0	0	0	0	0	0	0	0
Otu000837	2	8	6	5	0	2	0	3	12	13	7	8	0	0	0	0	0	0	1	0	0	0	2	0	0	0	0	2	0	0	0	0	6	0	0	0	0	0	0	0	0	0	0	0	7	0	0	0	5
Otu000838	0	0	4	3	0	2	0	1	6	4	2	0	0	0	0	0	0	0	3	0	0	0	2	0	0	0	0	11	0	0	0	0	0	0	6	0	0	0	0	0	0	0	0	42	0	0	0	0	2
Otu000839	0	0	0	0	0	0	0	0	0	0	0	0	0	0	0	0	0	0	0	0	0	0	0	0	0	0	0	0	0	0	0	0	0	0	0	0	0	0	0	92	0	0	0	0	0	0	0	0	0
Otu000840	3	3	3	13	0	7	6	9	4	3	8	1	0	0	0	2	0	0	6	0	0	0	0	0	0	0	154	16	0	0	0	0	0	0	0	0	0	0	0	0	0	0	3	0	11	0	0	0	8
Otu000841	0	0	0	0	0	0	0	0	0	0	0	0	0	0	0	0	0	0	0	0	0	0	0	0	0	0	0	0	0	0	0	0	0	1	0	0	0	0	0	34	0	0	0	256	0	0	0	0	0
Otu000842	0	0	0	0	0	5	0	0	0	7	3	0	0	0	0	0	1	0	0	0	0	0	0	0	0	0	0	0	0	0	0	0	0	0	4	0	0	0	0	0	0	0	0	294	0	0	0	0	0
Otu000843	2	3	3	9	0	1	2	4	0	3	0	0	0	0	0	0	0	2	0	0	0	0	0	0	4	0	0	8	0	0	0	0	0	0	0	0	0	0	0	25	0	0	0	0	0	0	0	0	0
Otu000844	0	0	0	0	0	0	0	0	0	0	0	0	0	0	0	0	0	0	0	0	0	0	0	0	0	0	0	0	0	0	0	0	0	0	0	0	0	0	0	15	0	0	0	0	0	0	0	0	0
Otu000845	0	0	0	0	0	0	0	0	0	0	0	0	0	0	0	2	0	0	0	0	0	0	0	0	0	0	44	0	0	0	0	0	0	2	0	0	0	0	0	40	0	0	0	48	0	0	0	0	0
Otu000846	3	0	4	0	0	0	0	0	3	0	0	2	0	0	0	0	0	0	6	0	0	0	12	0	0	0	0	4	0	0	0	0	4	0	0	0	0	0	0	14	0	0	0	62	6	0	0	0	5
Otu000847	0	0	0	0	0	0	0	0	0	0	0	0	0	0	0	3	0	0	0	0	235	0	0	0	4	0	17	0	0	0	1	42	0	4	3	0	0	0	0	0	0	0	0	0	0	0	1	0	0
Otu000848	0	0	0	0	0	0	0	0	0	0	0	0	0	0	0	4	0	0	0	0	0	0	0	0	4	0	0	0	0	0	0	68	0	0	7	0	0	0	0	0	0	0	0	108	0	0	30	0	0
Otu000849	7	27	2	2	0	0	3	9	16	11	2	0	0	0	0	0	0	2	2	0	0	0	8	0	0	0	0	6	0	0	0	0	10	0	0	0	0	0	0	27	0	0	0	0	14	0	0	0	15
Otu000850	0	0	0	0	0	0	0	0	0	0	0	0	0	0	0	2	0	0	0	0	42	0	0	0	3	0	5	0	0	0	0	62	0	3	0	0	0	0	0	7	0	0	0	62	0	0	16	0	2
Otu000851	0	0	0	0	0	0	0	0	0	0	0	0	0	0	0	6	0	0	0	0	0	0	0	0	3	0	73	0	0	0	0	0	0	9	4	0	0	0	0	18	0	0	0	26	0	0	0	0	0
Otu000852	0	0	0	3	0	0	1	1	8	1	4	4	0	0	0	0	0	0	3	0	0	0	4	0	0	0	11	0	0	0	0	0	3	0	6	0	0	0	0	29	0	0	0	0	0	0	0	0	0
Otu000853	0	0	0	0	0	0	0	0	0	0	0	0	5	0	2	7	0	0	0	0	99	0	0	0	4	2	21	0	0	0	2	0	0	17	6	0	0	0	0	20	0	0	1	0	0	0	197	0	0
Otu000854	0	4	0	0	0	0	0	1	11	3	3	0	0	1	0	0	0	6	0	0	133	0	0	0	5	0	0	0	0	0	0	0	0	3	0	0	0	0	0	0	0	0	0	8	0	0	0	0	1
Otu000855	0	0	3	0	0	0	2	3	0	0	0	6	0	0	0	2	0	0	7	0	0	0	2	0	2	1	0	0	0	0	1	0	0	0	0	0	0	0	0	0	0	0	0	34	0	0	0	0	0
Otu000856	0	0	0	0	0	0	0	0	0	0	0	0	0	7	0	0	3	0	0	0	0	0	0	0	0	0	0	0	0	0	0	0	0	0	0	0	0	0	2	0	2	0	0	0	0	1	0	0	0
Otu000857	0	0	0	0	0	0	0	0	0	0	0	0	0	0	0	0	0	0	0	0	0	0	0	0	0	0	0	0	0	0	0	0	0	0	0	5	3	0	0	0	0	0	0	0	0	0	0	0	0
Otu000858	3	14	2	11	0	0	5	12	11	5	2	6	0	0	0	0	0	2	5	0	0	0	3	0	0	0	0	2	0	0	0	0	9	0	0	0	0	0	0	0	0	0	1	0	0	0	0	0	6
Otu000859	0	0	0	0	0	0	0	0	0	0	0	0	0	0	0	11	0	0	0	0	0	0	0	0	3	0	31	0	0	0	0	0	0	4	13	0	0	0	0	44	0	0	0	0	0	0	0	0	0
Otu000860	3	0	21	4	6	2	0	0	2	4	2	1	0	0	0	0	0	5	2	0	0	0	0	0	2	0	0	5	0	0	0	0	2	0	8	0	0	0	0	0	0	0	0	44	1	0	66	0	2
Otu000861	0	0	0	3	0	10	15	13	9	0	10	2	0	0	0	0	3	3	4	0	0	0	3	0	0	0	0	12	0	0	0	0	2	0	0	0	0	0	0	0	0	0	0	112	5	0	0	0	4
Otu000862	0	4	0	0	0	0	0	0	0	0	0	0	0	0	0	0	0	0	0	0	0	0	0	0	0	0	0	0	0	0	0	0	0	0	0	0	0	0	0	0	0	0	2	207	0	0	0	0	0
Otu000863	0	0	2	3	0	0	2	3	0	1	0	0	0	0	0	4	0	0	0	0	0	0	0	0	0	0	19	3	0	0	0	0	0	0	5	0	0	0	0	60	0	0	0	0	0	0	0	0	0
Otu000864	0	2	0	0	0	0	0	0	1	0	0	1	0	0	0	2	0	2	0	0	31	0	9	0	0	0	0	7	0	0	0	0	0	0	0	0	0	0	0	7	0	0	0	59	0	0	0	0	0
Otu000865	0	0	2	0	0	0	0	2	0	0	0	0	0	1	0	0	0	0	0	0	0	0	2	0	0	0	9	2	0	0	0	0	0	0	0	0	0	0	0	0	0	0	0	58	0	0	0	0	0
Otu000866	0	2	4	5	0	6	3	4	2	1	4	0	0	0	0	0	0	1	7	0	0	0	1	0	0	0	0	2	0	0	0	23	2	0	0	0	0	0	0	0	0	0	0	0	7	0	0	0	0
Otu000867	3	9	0	0	0	0	0	0	0	0	0	0	0	0	0	0	2	0	0	0	0	0	0	0	2	0	0	2	0	0	0	0	0	0	7	0	0	0	0	0	0	0	0	0	0	0	0	0	0
Otu000868	2	2	3	3	0	4	3	7	0	4	4	6	0	0	0	0	0	3	4	0	0	0	1	0	0	0	0	7	0	0	0	0	3	0	0	0	0	0	0	0	0	0	0	0	0	0	0	0	3
Otu000869	0	0	0	0	0	0	0	0	0	0	0	0	0	0	0	0	0	0	0	0	0	0	0	0	5	0	0	0	0	0	0	0	0	0	0	0	0	0	0	42	0	0	0	104	0	0	0	0	0
Otu000870	0	0	0	0	0	0	0	0	0	0	0	0	0	2	0	0	0	0	0	0	0	0	0	0	0	0	0	0	0	0	0	0	0	0	0	0	0	0	0	423	0	0	0	0	0	0	0	0	0
Otu000871	0	6	10	16	0	0	9	6	6	2	4	2	0	0	0	0	0	10	2	0	0	0	15	0	0	0	0	0	0	0	0	0	6	0	0	0	0	0	0	28	0	0	14	25	20	0	0	0	2
Otu000872	5	8	2	11	0	12	2	9	9	22	30	7	0	0	0	0	0	3	17	0	0	0	9	0	0	0	0	11	0	0	0	0	2	0	0	0	0	0	0	35	0	0	0	1	28	0	0	0	12
Otu000873	0	0	0	0	0	0	0	0	0	0	0	0	0	0	3	11	0	0	0	0	103	0	0	0	7	0	22	0	0	0	0	28	0	2	17	0	0	0	0	51	0	0	0	0	0	0	130	0	0
Otu000874	0	0	0	3	0	0	0	0	0	0	0	2	0	0	0	2	0	4	2	0	29	0	0	0	8	0	0	0	0	0	0	0	0	0	0	0	0	0	0	56	0	0	0	0	0	0	0	0	0
Otu000875	0	0	0	0	0	0	0	0	0	0	0	0	0	0	0	3	0	0	0	0	0	0	0	0	2	0	0	0	0	0	0	0	0	0	0	0	0	0	0	33	0	0	0	0	0	0	214	0	0
Otu000876	3	2	15	10	2	7	0	4	17	5	15	3	0	0	0	0	0	7	1	0	0	0	8	0	0	0	14	0	0	0	0	0	5	0	0	0	0	0	0	0	0	0	0	0	23	0	0	0	0
Otu000877	2	5	0	6	5	3	6	14	3	4	1	0	0	0	0	0	0	0	8	0	0	0	1	0	42	0	0	2	0	0	0	0	7	0	0	0	0	0	0	0	0	0	0	0	0	0	0	0	0
Otu000878	0	0	0	0	0	0	0	0	0	0	0	0	0	0	0	0	0	0	0	0	0	0	0	0	0	0	0	0	0	0	0	0	0	0	0	0	0	0	0	0	0	0	0	299	0	0	0	0	0
Otu000879	0	0	0	2	0	1	0	0	0	6	0	0	0	0	1	5	0	0	0	0	0	0	0	0	0	0	0	4	0	0	0	0	0	0	10	0	0	0	0	74	0	0	0	170	8	0	0	0	4
Otu000880	2	14	2	2	0	0	0	7	2	10	4	7	0	0	0	0	0	2	7	0	0	0	9	0	0	0	0	0	0	0	0	0	9	0	0	0	0	0	0	0	0	0	0	0	6	0	0	0	2
Otu000881	1	2	0	0	0	1	1	0	0	0	0	0	0	0	0	0	0	0	8	0	0	0	0	0	0	0	33	0	0	0	0	0	2	0	0	0	3	0	0	0	0	0	0	89	0	0	0	0	0
Otu000882	0	2	0	9	0	0	3	6	13	3	2	0	0	0	0	0	0	0	2	0	0	0	6	0	0	0	0	2	0	0	0	0	1	0	0	0	0	0	0	0	0	0	0	0	0	0	0	0	2
Otu000883	3	22	6	0	0	0	0	0	0	2	0	0	0	0	0	0	0	0	0	0	0	0	0	0	0	0	0	0	0	0	0	0	0	8	39	0	0	0	0	0	0	0	2	65	0	0	0	0	0
Otu000884	7	11	10	8	0	2	2	0	7	19	4	3	0	0	5	3	0	1	2	0	0	0	6	0	0	0	0	6	0	0	0	0	4	0	7	0	0	0	0	29	0	0	0	0	5	0	0	0	12
Otu000885	0	0	0	0	0	0	0	0	0	0	0	0	0	2	0	0	0	0	0	0	0	0	0	0	1	0	16	0	0	0	0	0	0	0	3	0	0	0	0	16	0	0	0	19	0	0	0	0	0
Otu000886	0	0	0	0	0	0	0	0	0	0	0	0	0	0	0	0	0	0	0	0	0	0	0	0	0	0	0	0	0	0	0	0	0	0	292	0	0	0	0	0	0	0	0	0	0	0	0	0	0
Otu000887	0	0	0	0	0	0	0	0	0	0	0	0	0	0	0	1	0	0	0	0	0	0	0	0	2	0	0	0	0	0	0	0	0	4	0	0	0	0	0	0	0	0	0	4	0	0	44	0	0
Otu000888	0	42	0	0	0	2	3	0	0	0	2	0	0	0	0	4	0	0	5	0	0	0	0	0	0	0	0	0	0	0	0	0	0	0	0	0	0	0	0	0	0	0	0	338	0	0	0	0	2
Otu000889	0	2	0	5	0	0	0	0	0	0	3	0	0	0	0	0	0	0	0	0	0	0	0	0	0	0	7	0	0	0	0	0	1	2	0	0	0	0	0	14	0	0	0	40	0	0	0	0	0
Otu000890	0	0	0	0	0	0	0	0	0	4	0	0	0	0	0	0	0	0	0	0	0	0	0	0	0	0	0	0	0	0	0	0	0	1	0	0	0	0	0	30	0	0	0	97	0	0	0	0	0
Otu000891	0	0	0	0	0	3	0	4	0	3	0	0	0	0	0	0	0	0	0	0	0	0	0	0	0	0	10	0	0	0	0	11	0	0	0	0	0	0	0	0	0	0	0	17	2	0	0	0	0
Otu000892	0	0	0	0	0	0	0	0	0	0	0	0	0	0	0	4	0	0	0	0	0	0	0	0	2	0	0	0	0	0	0	63	0	3	0	0	0	0	0	38	0	0	0	0	0	0	80	0	0
Otu000893	0	0	0	0	0	0	0	0	0	0	0	0	0	0	0	5	0	2	0	0	0	0	0	0	0	1	0	0	0	0	1	0	0	0	0	0	0	0	0	49	0	0	0	0	0	0	0	0	0
Otu000894	13	0	2	0	1	0	4	2	3	8	2	8	0	3	4	0	0	0	0	0	0	0	0	0	0	0	0	2	0	0	0	0	1	3	27	0	0	0	0	0	0	0	2	0	8	0	0	0	1
Otu000895	2	3	0	0	0	0	0	2	0	0	0	0	0	0	0	0	0	0	4	0	0	0	0	0	0	0	0	0	0	0	0	0	0	0	0	0	0	0	0	0	0	0	0	84	0	0	0	0	7
Otu000896	0	9	0	4	1	0	2	0	0	0	4	6	0	0	0	0	0	0	0	0	0	0	0	0	0	0	0	0	0	0	0	0	0	0	0	0	0	0	0	0	0	0	0	211	0	0	0	0	0
Otu000897	0	0	0	0	0	0	0	0	0	0	0	0	0	0	0	21	0	0	0	0	0	0	0	0	8	0	18	0	0	0	2	94	0	24	0	0	0	0	0	0	0	0	0	0	0	0	192	0	0
Otu000898	0	2	3	4	0	0	0	4	1	0	4	0	0	0	2	6	0	0	0	0	111	0	0	0	0	0	0	0	0	0	1	0	4	2	0	0	0	0	0	74	0	0	0	0	0	0	0	0	0
Otu000899	3	2	0	0	0	0	0	0	0	0	0	0	0	0	0	0	0	0	0	0	0	0	0	0	0	0	44	0	0	0	0	0	0	0	0	0	0	0	0	0	0	0	0	14	0	0	0	0	0
Otu000900	8	0	4	2	0	3	0	2	0	0	0	1	2	0	0	12	0	0	1	0	94	0	4	0	29	2	46	3	0	2	0	25	0	7	17	0	0	0	0	54	0	0	0	0	6	0	2	0	0
Otu000901	4	7	0	4	0	0	0	1	0	2	0	0	0	0	0	0	0	0	2	0	0	0	0	0	0	0	0	4	0	0	0	0	8	0	0	0	0	0	0	0	0	0	0	0	2	0	0	0	0
Otu000902	0	5	0	5	0	0	2	12	0	3	0	0	2	0	0	0	0	1	4	0	0	0	2	0	3	0	0	0	0	0	0	0	0	0	0	0	0	0	0	27	0	0	0	0	1	0	0	0	2
Otu000903	0	0	0	0	0	0	0	0	0	0	0	0	4	0	0	3	0	0	0	0	32	0	0	0	7	0	0	0	0	0	1	0	0	3	0	0	0	0	0	46	0	0	0	0	0	0	0	0	0
Otu000904	0	0	4	4	0	0	3	2	3	5	2	0	0	0	0	0	0	0	1	0	0	0	0	0	0	0	0	0	0	0	0	0	0	0	0	0	0	0	0	0	0	0	0	0	11	0	0	0	0
Otu000905	15	19	10	6	11	12	2	10	2	4	12	9	0	1	18	0	0	12	0	0	0	0	3	0	5	0	0	0	0	0	0	36	8	0	0	0	0	0	0	0	0	0	0	119	5	0	110	0	1
Otu000906	0	0	0	0	0	0	0	0	0	0	0	0	0	0	0	4	0	0	0	0	0	0	0	0	5	0	73	0	0	0	0	40	0	0	0	0	0	0	0	0	0	0	0	0	0	0	0	0	0
Otu000907	1	0	0	0	0	0	3	0	9	0	0	2	0	0	0	0	0	7	0	0	0	0	0	0	0	0	0	7	0	0	0	0	2	0	0	0	0	0	0	0	0	0	0	0	0	0	0	0	1
Otu000908	0	9	2	0	0	0	0	0	4	0	0	0	0	0	0	0	0	0	0	0	0	0	0	0	0	0	0	2	0	0	0	0	0	0	0	0	0	0	0	0	0	0	0	99	0	0	0	0	0
Otu000909	17	7	8	15	0	10	4	8	18	24	8	23	0	0	0	0	0	7	9	0	0	0	11	0	0	0	0	18	0	0	0	0	13	0	0	0	0	0	0	0	0	0	0	0	20	0	0	0	12
Otu000910	0	0	0	0	0	0	0	0	0	0	0	0	0	0	0	10	0	0	0	0	161	0	0	0	34	2	47	0	0	0	2	49	0	11	4	0	0	0	0	124	0	0	0	0	0	0	0	0	0
Otu000911	0	0	0	0	0	0	0	0	2	0	0	0	0	0	0	0	0	0	3	0	0	0	0	0	0	0	0	6	0	0	0	0	0	0	0	0	0	0	0	0	0	0	0	137	0	0	0	0	2
Otu000912	0	0	0	0	0	0	0	0	0	0	0	0	0	0	0	9	3	0	0	0	39	0	0	0	4	0	49	0	0	0	0	0	0	6	0	0	0	0	0	0	0	0	0	0	0	0	0	0	0
Otu000913	3	4	0	6	0	3	4	20	10	0	2	5	0	0	0	0	0	0	11	0	0	0	6	0	0	0	0	4	0	0	0	0	0	0	0	0	0	0	0	0	0	0	0	0	9	0	0	0	4
Otu000914	0	0	2	1	0	0	0	0	0	0	2	0	0	0	0	0	0	0	0	0	0	0	0	0	6	0	0	2	0	0	2	0	0	0	0	0	0	0	0	0	0	0	0	0	0	0	0	0	0
Otu000915	0	0	0	0	1	0	2	0	0	0	0	8	0	0	0	0	0	0	0	0	126	0	0	0	0	0	0	0	0	0	0	0	1	0	0	0	0	0	0	10	0	0	0	85	2	0	0	0	2
Otu000916	2	10	6	0	0	0	0	0	10	3	6	0	0	0	0	0	0	4	1	0	0	0	0	0	0	0	0	4	0	0	0	0	0	0	0	0	0	0	0	0	0	0	0	0	5	0	0	0	0
Otu000917	0	1	1	0	0	0	0	0	0	0	0	2	0	0	0	1	0	0	0	0	0	0	1	0	0	0	0	0	0	0	0	0	0	0	0	0	0	0	0	0	0	0	0	923	0	0	0	0	10
Otu000918	0	0	0	0	0	0	0	0	0	0	0	0	0	0	0	0	0	0	0	0	0	0	0	0	0	0	0	0	0	0	0	0	0	0	0	0	0	0	0	0	0	0	0	0	0	0	0	0	0
Otu000919	2	1	4	4	0	0	10	10	0	19	2	12	0	0	0	0	0	3	16	0	0	0	0	0	0	0	0	8	0	0	0	0	0	0	0	0	0	0	0	0	0	0	0	0	6	0	0	0	0
Otu000920	3	3	3	8	0	0	8	0	6	5	9	8	0	0	0	0	0	2	6	0	0	0	12	0	41	0	0	8	0	0	0	0	73	0	4	0	0	0	0	0	0	0	0	0	9	0	0	0	13
Otu000921	0	0	3	4	0	0	2	0	0	0	0	0	0	0	0	3	0	0	0	0	0	0	0	0	22	0	45	0	0	0	0	3	5	0	0	0	0	0	0	46	0	0	0	72	6	0	0	0	0
Otu000922	2	15	8	6	0	12	8	7	8	0	4	6	0	3	0	0	357	4	5	0	0	0	12	0	0	0	0	6	0	0	0	86	1	0	22	0	0	2	0	100	0	0	0	0	5	0	0	0	6
Otu000923	1	20	4	9	0	7	2	14	4	13	9	13	0	0	0	0	0	0	3	0	0	0	3	0	0	0	0	4	0	0	0	0	4	0	0	0	0	0	0	0	0	0	0	0	14	0	0	0	0
Otu000924	0	0	0	0	0	0	0	0	0	0	0	0	0	2	0	3	0	0	0	0	0	0	2	0	2	0	0	0	0	0	0	0	0	0	4	0	0	0	0	0	0	0	0	82	0	0	25	0	0
Otu000925	0	0	0	0	0	0	0	0	0	0	0	0	0	0	0	0	0	0	0	0	0	0	0	0	0	0	0	0	0	0	0	0	0	0	0	0	0	0	0	0	0	0	0	0	0	0	106	0	0
Otu000926	2	2	1	0	0	0	8	0	0	3	0	0	0	0	0	0	0	0	0	0	0	0	2	0	0	0	0	4	0	0	0	0	0	0	7	0	0	0	0	0	0	0	0	367	0	0	0	0	0
Otu000927	3	1	2	0	0	4	0	0	3	7	10	0	0	0	0	0	0	0	0	0	0	0	0	0	0	0	0	4	0	0	0	0	0	0	0	0	0	0	0	0	0	0	0	0	0	0	0	0	5
Otu000928	0	3	3	2	0	2	3	2	2	7	2	8	0	0	0	0	0	2	2	0	0	0	4	0	0	0	0	10	0	0	0	0	6	0	0	0	0	0	0	0	0	0	3	0	2	0	0	0	7
Otu000929	0	12	5	0	0	0	0	0	0	0	2	0	0	0	0	0	3	0	4	0	0	0	0	0	14	0	0	5	0	0	0	0	0	0	0	0	0	0	0	0	0	0	0	522	0	0	0	0	0
Otu000930	3	0	0	8	0	5	0	8	3	15	3	4	9	0	0	0	0	0	0	0	0	30	6	0	0	0	0	4	0	0	0	0	0	0	21	0	0	0	0	0	0	0	0	220	0	0	0	0	0
Otu000931	3	4	0	2	0	2	2	5	0	0	0	2	0	0	0	0	0	1	0	0	0	0	5	0	0	2	0	0	0	0	0	0	0	0	0	0	0	0	0	0	0	0	0	0	5	0	0	0	4
Otu000932	0	44	28	0	4	0	0	0	2	0	0	0	2	0	0	0	0	0	0	0	0	0	0	0	2	0	0	3	0	0	0	0	0	0	0	0	5	0	0	0	0	0	2	226	0	0	0	0	0
Otu000933	74	102	76	146	0	76	95	139	162	123	113	102	0	2	3	0	0	54	135	0	0	0	356	0	0	0	0	112	0	0	0	0	70	0	0	0	0	0	0	0	0	0	0	44	90	0	0	0	162
Otu000934	7	4	0	2	0	7	5	0	4	0	4	0	0	1	0	0	5	0	0	0	0	0	0	0	11	4	0	0	0	0	0	0	0	3	34	0	0	0	0	0	0	0	0	76	0	0	0	0	0
Otu000935	0	3	0	0	1	3	0	2	3	2	0	0	4	0	1	2	0	0	0	0	108	0	0	0	0	0	0	2	0	0	0	0	0	0	0	0	0	0	0	0	0	0	0	0	0	0	0	0	0
Otu000936	0	0	0	0	0	0	0	0	0	0	0	0	0	0	0	0	0	0	0	0	0	0	0	0	4	0	0	0	0	0	0	0	0	0	0	0	0	0	0	25	0	0	0	178	0	0	0	0	0
Otu000937	0	0	0	0	0	0	0	0	0	0	0	0	0	0	0	5	0	0	0	0	0	0	0	0	7	0	0	0	0	0	0	0	0	0	0	0	0	0	0	28	0	0	0	0	0	0	0	0	0
Otu000938	0	0	0	0	0	0	0	0	0	0	0	0	0	0	0	3	0	0	0	0	0	0	0	0	1	0	58	0	0	0	3	0	0	2	0	0	0	0	0	0	0	0	0	0	0	0	39	0	0
Otu000939	0	8	7	3	0	3	2	16	19	6	2	2	0	0	0	0	0	3	15	0	0	0	89	0	0	0	0	11	0	0	0	0	7	0	0	0	0	0	0	0	0	0	0	0	6	0	0	0	16
Otu000940	0	89	43	5	0	0	1	3	1	23	2	0	0	27	0	27	0	0	0	0	0	0	1	0	0	0	0	0	0	0	0	0	0	0	2	81	0	0	0	0	0	0	0	0	2	0	0	0	1
Otu000941	0	0	0	2	0	0	0	0	0	0	0	0	5	0	0	4	0	0	0	0	163	0	0	0	15	1	17	0	0	0	4	0	0	3	11	0	0	0	0	55	0	0	0	32	0	0	0	0	0
Otu000942	2	0	0	0	0	0	0	2	0	0	0	0	0	0	0	2	0	0	0	0	0	0	0	0	4	0	0	0	0	0	2	46	6	6	0	0	0	0	0	0	0	0	0	0	0	0	148	0	0
Otu000943	1	12	5	9	0	12	9	6	0	9	6	5	0	0	0	0	0	4	8	0	0	0	5	0	0	0	0	12	0	0	0	0	1	0	0	0	0	0	0	0	0	0	0	0	9	0	0	0	2
Otu000944	0	0	0	0	0	0	0	0	0	0	0	0	0	0	0	0	0	0	0	0	0	0	0	0	0	0	0	0	0	0	0	0	0	3	0	0	0	0	0	0	0	0	0	144	0	0	0	0	0
Otu000945	109	204	0	14	0	15	0	40	13	35	10	6	6	13	0	2	1	4	5	0	108	0	9	0	2	0	0	7	0	0	0	0	6	0	0	0	0	0	0	0	0	0	0	0	4	0	71	0	6
Otu000946	0	15	1	8	0	4	7	2	9	0	3	0	0	0	0	0	0	3	7	0	0	0	2	0	0	0	0	3	0	0	0	0	2	0	0	0	0	0	0	0	0	0	0	0	8	0	0	0	4
Otu000947	0	0	0	0	0	0	0	0	0	0	0	0	0	0	0	0	0	0	0	0	0	0	0	0	0	0	0	0	0	0	0	0	0	0	0	0	0	0	0	0	0	0	0	347	0	0	0	0	0
Otu000948	13	32	15	13	0	11	22	26	21	29	19	22	0	0	0	0	0	19	30	0	0	0	26	0	0	0	16	26	0	1	0	0	11	2	2	0	0	0	0	53	0	0	0	56	15	0	15	0	31
Otu000949	4	12	2	9	0	1	2	8	17	6	4	11	0	0	0	0	0	0	7	0	0	0	5	0	0	0	0	8	0	0	0	0	4	0	0	0	0	0	0	0	0	0	0	0	0	0	0	0	8
Otu000950	0	0	0	0	0	0	0	0	0	0	0	0	0	0	0	2	0	0	0	0	36	0	0	0	6	0	0	0	0	0	0	0	0	4	2	0	0	0	0	0	0	0	0	71	0	0	0	0	0
Otu000951	6	3	20	0	9	4	5	0	0	7	4	0	0	3	17	0	3	5	0	0	72	0	0	0	1	2	50	0	0	0	0	0	0	0	0	0	2	0	0	0	0	0	0	19	0	0	0	0	2
Otu000952	0	11	0	0	0	0	0	0	0	0	0	2	0	0	0	0	0	2	0	0	0	0	1	0	0	0	0	0	0	0	0	0	0	0	0	0	0	0	0	57	0	0	0	97	0	0	0	0	2
Otu000953	0	4	0	0	0	2	0	0	2	0	4	0	0	0	0	0	0	0	0	0	0	0	0	0	0	0	7	0	0	0	0	22	0	0	3	0	0	0	0	12	0	0	0	0	0	0	0	0	0
Otu000954	9	19	26	22	0	14	11	6	17	24	17	10	0	0	0	0	0	1	2	0	0	0	16	0	0	0	0	16	0	0	0	0	15	0	0	0	0	0	0	17	0	0	0	0	16	0	0	0	30
Otu000955	0	7	0	0	0	0	0	0	2	0	3	0	0	0	0	0	0	0	0	0	0	0	0	0	0	0	0	0	0	0	0	0	0	0	0	0	0	0	0	0	0	0	0	142	4	0	0	0	0
Otu000956	4	0	2	4	0	4	0	0	5	0	6	3	0	0	0	0	0	2	0	0	0	0	1	0	0	0	0	0	0	0	0	0	6	0	0	0	0	0	0	0	0	0	0	0	0	0	0	0	2
Otu000957	2	4	1	5	0	3	0	9	4	3	0	4	0	0	0	0	0	0	2	0	0	0	0	0	0	0	0	3	0	0	0	0	0	0	0	0	0	0	0	0	0	0	0	0	8	0	0	0	2
Otu000958	1	0	2	5	0	2	1	5	5	1	19	3	0	0	0	0	0	0	0	0	0	0	3	0	0	0	91	3	0	0	0	0	0	0	0	0	0	0	0	0	0	0	0	0	4	0	0	0	7
Otu000959	3	6	0	2	0	0	0	0	0	0	0	0	0	0	0	0	0	0	0	0	0	0	0	0	3	0	0	0	0	0	0	0	0	0	0	0	0	0	0	0	0	0	0	101	0	0	0	0	0
Otu000960	18	24	20	26	0	27	15	25	38	60	29	25	0	0	0	0	0	19	23	0	0	0	13	0	0	0	0	19	0	0	0	0	22	0	0	0	0	0	0	0	0	0	0	0	34	0	0	0	8
Otu000961	2	0	0	0	0	0	0	0	0	0	0	0	1	0	0	0	0	0	0	0	0	0	4	0	0	0	33	0	0	0	0	0	0	0	5	0	0	0	0	0	0	0	0	32	0	0	0	0	0
Otu000962	0	0	0	0	0	0	0	0	0	0	0	0	0	39	0	0	26	0	0	0	0	0	0	0	0	0	0	0	0	0	0	0	0	0	0	0	29	0	0	0	0	0	0	0	0	0	0	0	0
Otu000963	0	2	0	0	0	4	0	3	0	3	0	0	0	0	0	2	0	1	2	0	0	0	1	0	9	1	0	0	0	1	0	0	0	3	0	0	0	0	0	24	0	0	0	22	0	0	55	0	2
Otu000964	0	0	0	0	0	0	0	0	5	0	0	0	0	0	0	1	0	0	0	0	0	0	0	0	6	0	62	0	0	0	0	0	0	13	0	0	0	0	0	15	0	0	0	0	0	0	0	0	0
Otu000965	11	18	20	26	4	26	12	27	13	34	42	19	0	0	0	0	0	7	24	0	0	0	6	0	0	0	0	10	0	0	0	0	16	0	0	0	0	0	0	0	0	0	0	0	19	0	0	0	16
Otu000966	5	2	0	0	0	0	0	0	2	1	0	0	0	0	0	2	0	0	0	0	0	0	0	0	15	0	0	0	0	0	0	0	2	0	34	0	0	0	0	0	0	0	0	0	0	0	0	0	0
Otu000967	0	0	7	0	0	0	0	0	2	0	0	0	0	0	0	10	0	4	1	0	11	0	0	0	0	0	0	0	0	0	0	0	0	2	0	0	0	0	0	0	0	0	0	0	0	0	0	0	0
Otu000968	1	42	7	5	0	4	0	9	3	0	2	0	0	0	0	2	0	0	6	0	0	0	7	0	0	0	0	0	0	0	0	0	0	0	0	0	0	0	0	0	0	0	0	145	0	0	0	0	1
Otu000969	0	0	0	7	0	0	0	0	0	0	0	0	0	0	0	0	0	0	0	0	0	0	0	0	0	0	0	0	0	0	0	0	0	0	0	0	0	0	0	0	2	0	0	109	0	0	0	0	0
Otu000970	0	0	2	0	0	4	0	0	0	0	0	4	0	0	0	0	2	0	0	0	0	0	2	0	0	0	0	0	0	0	0	0	0	0	29	0	0	0	0	0	0	0	0	0	0	0	0	0	0
Otu000971	0	2	0	0	0	0	2	6	0	2	8	0	0	0	0	0	0	0	0	0	0	0	4	0	0	0	0	1	0	0	0	0	0	0	0	0	0	0	0	0	0	0	0	0	0	0	0	0	0
Otu000972	0	0	4	0	2	0	0	0	0	0	0	0	0	6	0	0	4	0	0	0	0	0	0	0	0	0	0	0	0	0	0	0	0	0	0	0	0	0	0	0	0	0	0	0	0	0	0	0	0
Otu000973	21	45	26	33	3	22	38	50	70	58	43	45	0	0	0	0	0	20	33	0	0	0	35	0	0	0	0	54	0	0	0	0	53	0	0	0	0	0	0	0	0	0	0	0	71	0	0	0	11
Otu000974	0	1	0	0	0	0	0	0	1	0	0	0	0	0	1	0	0	0	0	0	0	0	2	0	0	0	0	0	0	0	0	0	5	0	58	0	0	0	0	30	0	0	0	0	3	0	0	0	0
Otu000975	5	7	1	7	3	3	4	4	2	8	5	2	0	0	0	0	0	1	2	0	0	0	0	0	0	0	0	4	0	0	0	0	6	0	0	0	0	0	0	0	0	0	0	0	11	0	0	0	1
Otu000976	6	38	26	32	0	45	20	42	45	82	45	61	0	0	0	0	0	29	21	0	0	0	37	0	0	0	0	39	0	0	0	0	24	0	0	0	0	0	0	0	0	0	0	0	72	0	0	0	14
Otu000977	0	0	0	0	0	0	2	2	5	6	2	0	0	0	0	0	0	0	0	0	0	0	0	0	0	0	0	0	0	0	0	0	2	0	0	0	0	0	0	0	0	0	0	0	2	0	0	0	4
Otu000978	0	0	0	0	0	0	0	0	0	0	0	0	0	0	0	0	0	0	0	0	0	0	0	0	0	0	0	0	0	0	0	0	0	0	0	0	0	0	0	45	0	0	0	254	0	0	0	0	0
Otu000979	0	0	0	0	0	0	0	0	0	0	0	0	0	0	0	0	0	0	0	0	0	0	0	0	0	0	0	0	0	0	0	0	0	0	0	0	0	0	0	0	0	0	0	0	0	0	129	0	0
Otu000980	0	0	0	0	0	0	0	0	0	6	0	0	0	0	0	0	0	0	0	0	0	0	0	0	0	0	54	0	0	0	0	0	0	0	0	0	0	0	0	0	0	0	0	257	0	0	0	0	0
Otu000981	0	0	0	0	0	0	0	0	0	0	0	0	0	0	0	0	0	0	0	0	0	0	0	0	0	0	0	0	0	0	0	0	0	0	0	0	0	0	0	2	0	0	0	22	0	0	0	0	0
Otu000982	0	3	0	0	0	0	0	2	0	0	0	0	0	2	0	0	0	0	0	0	131	0	0	0	0	0	0	5	0	0	0	0	0	2	0	0	0	0	0	0	0	0	0	51	0	0	0	0	0
Otu000983	0	4	0	0	0	0	0	0	0	0	0	0	0	0	0	0	0	0	0	0	145	0	0	0	2	0	0	0	0	0	0	102	0	7	44	0	0	0	0	71	0	0	0	36	2	0	63	0	0
Otu000984	0	5	0	5	0	0	3	2	0	4	0	0	0	0	0	0	0	0	2	0	0	0	0	0	0	0	29	4	0	0	0	0	0	0	0	0	0	0	0	0	0	0	0	92	0	0	0	0	0
Otu000985	0	0	0	0	0	0	0	0	0	0	0	0	0	3	0	0	2	0	0	0	71	0	3	0	4	0	0	0	0	0	0	0	0	6	4	0	0	0	0	0	0	0	0	0	0	0	0	0	0
Otu000986	0	0	0	0	0	0	0	0	0	0	0	0	2	0	0	2	0	0	0	0	0	0	0	0	4	0	0	0	0	0	0	0	0	3	6	0	0	0	0	0	0	0	0	108	0	0	0	0	0
Otu000987	0	3	3	6	0	4	1	0	0	3	4	1	0	0	0	0	0	0	1	0	0	0	12	0	0	0	0	1	0	0	0	0	0	0	0	0	0	0	0	0	0	0	0	0	0	0	0	0	5
Otu000988	0	0	0	0	0	0	0	0	0	0	0	0	0	0	0	0	0	0	0	0	0	0	0	0	0	0	0	0	0	0	0	0	0	0	0	0	0	0	0	0	0	0	0	311	0	0	0	0	0
Otu000989	0	9	8	0	0	3	7	7	4	7	3	6	0	0	0	0	0	0	1	0	0	0	0	0	0	0	0	3	0	0	0	0	0	0	0	0	0	0	0	0	0	0	0	0	12	0	0	0	0
Otu000990	0	0	0	0	0	0	0	0	0	0	0	0	0	0	0	3	0	0	0	0	41	0	0	0	0	0	44	0	0	0	0	0	0	0	0	0	0	0	0	0	0	0	0	62	0	0	57	0	0
Otu000991	0	5	0	0	0	0	0	0	0	3	0	0	0	0	0	0	0	0	0	0	0	0	0	0	0	0	10	4	0	0	0	0	0	0	0	0	0	0	0	0	0	0	0	160	0	0	0	0	3
Otu000992	0	0	1	0	0	0	0	2	0	0	0	0	0	0	0	1	0	0	0	0	0	0	1	0	0	0	7	0	0	0	0	0	0	0	0	0	0	0	0	0	0	0	0	107	0	0	0	0	0
Otu000993	0	0	0	0	0	0	0	0	0	0	0	0	0	0	0	4	0	0	0	0	0	0	0	0	0	0	0	0	0	0	0	0	0	0	0	0	0	0	0	0	0	0	0	119	0	0	0	0	0
Otu000994	2	14	3	18	0	14	7	30	12	7	7	7	0	0	0	0	0	7	18	0	0	0	2	0	0	0	0	15	0	0	0	0	8	0	0	0	0	0	0	0	0	0	0	0	17	0	0	0	4
Otu000995	1	4	4	6	0	16	9	6	11	4	24	28	0	0	0	0	0	3	8	0	0	0	5	0	0	0	57	13	0	0	0	0	7	0	0	0	0	0	0	0	0	0	0	0	18	0	0	0	13
Otu000996	0	0	4	2	0	0	0	0	0	1	0	0	0	0	0	0	0	0	0	0	0	0	0	0	0	0	0	0	0	0	0	0	0	0	0	0	0	0	0	329	0	0	0	59	0	0	0	0	0
Otu000997	2	12	3	0	0	0	0	3	0	0	6	4	0	0	0	0	0	2	3	0	0	0	8	0	0	0	0	8	0	0	0	0	2	0	0	0	0	0	0	67	0	0	0	182	11	0	0	0	2
Otu000998	1	0	0	7	0	0	0	0	0	2	0	0	0	0	0	0	0	0	0	0	0	0	5	0	0	0	0	0	0	0	0	0	0	0	0	0	0	0	0	20	0	0	0	175	6	0	0	0	1
Otu000999	0	0	0	0	0	0	0	0	0	0	0	0	0	0	0	2	0	0	0	0	3	0	0	0	6	0	0	0	0	0	0	0	0	7	6	0	0	0	0	0	0	0	0	0	0	0	0	0	0
Otu001000	0	0	0	0	0	0	0	0	0	0	0	0	1	0	1	4	0	0	0	0	1	0	0	0	4	0	0	0	0	0	0	8	0	4	0	0	0	0	0	2	0	0	0	2	0	0	0	0	0
Otu001001	1	11	10	2	0	0	4	15	5	2	4	14	0	0	0	0	0	3	8	0	0	0	2	0	0	0	0	5	0	0	0	0	8	0	0	0	0	0	0	0	0	0	0	0	12	0	0	0	1
Otu001002	0	3	3	0	0	3	0	2	0	2	0	6	0	0	0	0	0	0	0	0	0	0	6	0	0	0	0	2	0	0	0	0	4	0	0	0	0	0	0	0	0	0	0	43	5	0	0	0	0
Otu001003	0	0	0	0	0	0	0	0	0	0	0	0	0	0	0	5	0	0	0	0	0	0	0	0	5	0	0	0	0	0	0	143	0	0	0	0	0	0	0	0	0	0	0	0	0	0	0	0	0
Otu001004	5	10	3	4	1	4	5	3	0	0	0	1	0	0	0	0	0	3	0	0	0	0	5	0	0	0	0	0	0	0	0	0	0	0	0	0	0	0	0	0	0	0	0	47	0	0	0	0	0
Otu001005	14	20	15	39	0	7	7	18	29	25	16	18	0	0	0	0	0	3	11	0	0	0	26	0	0	0	0	22	0	0	0	0	22	0	0	0	0	0	0	0	0	0	0	0	19	0	0	0	42
Otu001006	0	0	0	0	0	0	0	0	0	0	0	0	0	0	0	2	0	0	0	0	0	0	0	0	14	0	0	0	0	0	0	123	0	4	0	0	0	0	0	28	0	0	0	0	0	0	0	0	0
Otu001007	0	0	0	0	0	0	0	0	0	0	0	0	0	0	0	0	0	0	0	0	0	0	0	0	5	0	0	0	0	0	0	0	0	0	0	0	0	0	0	0	0	0	0	0	0	0	0	0	0
Otu001008	5	2	3	0	5	2	0	0	7	0	0	0	1	3	0	0	0	0	2	0	0	0	3	0	0	7	73	0	0	0	0	0	0	0	0	0	0	0	0	0	0	0	0	0	1	0	0	0	0
Otu001009	0	0	0	4	0	0	4	7	5	2	2	0	0	0	0	0	0	2	1	0	0	0	6	0	0	0	0	3	0	0	0	0	4	0	0	0	0	0	0	0	0	0	0	0	6	0	0	0	0
Otu001010	0	0	0	6	0	5	0	0	2	5	0	10	0	0	0	0	0	0	6	0	0	0	3	0	0	0	0	2	0	0	0	0	2	0	0	0	0	0	0	69	0	0	0	0	7	0	0	0	5
Otu001011	0	3	0	7	0	0	0	0	0	6	0	7	0	0	0	0	0	0	0	0	0	0	2	0	0	0	0	3	0	0	0	0	2	0	0	0	0	0	0	44	0	0	0	75	0	0	0	0	0
Otu001012	7	0	2	0	0	0	0	0	0	0	0	5	0	0	0	0	0	0	0	0	0	0	5	0	3	0	0	0	0	0	0	0	0	0	0	0	0	0	0	0	0	0	0	101	0	0	0	0	0
Otu001013	0	0	0	0	0	0	0	0	0	0	0	0	2	0	0	0	0	0	0	0	0	0	0	0	4	0	0	0	0	0	0	0	0	2	0	0	0	0	0	68	0	0	0	0	0	0	0	0	0
Otu001014	0	0	0	0	0	1	0	0	0	0	0	0	0	0	0	4	0	0	0	0	0	0	3	0	2	0	0	2	0	0	0	0	0	0	0	0	0	0	0	0	0	0	0	116	8	0	0	0	0
Otu001015	0	0	0	0	0	0	0	0	0	0	0	0	0	0	0	0	0	0	0	0	0	0	0	0	0	0	0	0	0	0	0	0	0	0	0	0	0	0	0	0	0	0	0	0	0	0	0	0	0
Otu001016	0	0	0	0	0	0	0	0	0	0	0	0	0	0	0	4	0	0	0	0	0	0	0	0	3	0	19	0	0	0	2	0	0	4	0	0	0	0	0	0	0	0	0	0	0	0	0	0	0
Otu001017	0	0	0	0	0	0	0	0	0	0	0	0	0	0	0	0	0	0	0	0	0	0	0	0	0	0	0	0	0	0	0	0	0	0	0	0	0	0	0	0	0	0	0	0	0	0	0	0	0
Otu001018	0	0	0	0	0	0	0	0	0	0	0	0	0	0	0	0	0	0	0	0	0	0	0	0	0	0	0	0	0	0	0	0	0	0	0	0	0	0	0	0	0	0	0	0	0	0	0	0	0
Otu001019	0	0	0	0	0	0	0	0	0	0	0	0	3	0	0	2	0	0	0	0	0	0	0	0	5	0	0	0	0	2	0	17	0	9	0	0	0	0	0	0	0	0	0	97	0	0	0	0	0
Otu001020	3	7	9	5	0	7	11	15	5	12	2	10	0	0	0	0	0	1	4	0	0	0	14	0	0	0	0	11	0	0	0	0	7	0	0	0	0	0	0	0	0	0	0	0	29	0	0	0	6
Otu001021	7	5	21	15	0	17	3	18	21	13	8	13	0	0	0	0	0	3	12	0	0	0	14	0	0	0	0	3	0	0	0	0	7	0	0	0	0	0	0	0	0	0	0	0	8	0	0	0	16
Otu001022	0	0	0	0	0	0	0	0	0	0	0	0	0	0	0	0	0	0	0	0	0	0	0	0	0	0	0	0	0	0	0	0	0	0	0	72	0	0	0	0	0	0	0	0	0	0	0	0	0
Otu001023	0	0	0	2	0	0	0	10	3	0	0	5	0	0	0	0	0	0	0	0	0	0	0	0	0	0	28	6	0	0	0	0	0	0	0	0	0	0	0	0	0	0	0	0	0	0	0	0	0
Otu001024	0	12	9	4	0	13	3	13	1	3	12	4	0	2	0	0	0	0	8	0	0	0	11	0	0	0	0	12	0	0	0	0	4	0	9	0	0	0	0	0	0	0	0	0	10	0	0	0	11
Otu001025	1	0	4	0	0	0	0	2	0	0	4	2	0	0	0	0	0	4	4	0	0	0	0	0	0	0	0	0	0	0	0	0	0	0	0	0	0	0	0	46	0	0	0	0	0	0	0	0	1
Otu001026	8	57	11	15	0	10	9	26	28	21	26	8	0	0	0	0	0	11	17	0	0	0	9	0	3	0	0	9	0	0	0	0	18	0	0	0	0	0	0	0	0	0	0	0	28	0	0	0	8
Otu001027	0	0	0	0	0	0	0	0	0	0	0	0	0	2	0	0	0	0	0	0	0	0	0	0	0	0	0	0	0	0	0	0	0	0	0	0	10	0	0	0	0	0	0	0	0	0	0	0	0
Otu001028	0	0	0	0	0	0	0	0	0	0	0	0	0	0	3	0	0	0	0	0	140	0	0	0	0	0	0	0	0	0	0	0	0	8	0	0	0	0	0	70	0	0	0	0	0	0	0	0	0
Otu001029	0	4	0	0	0	1	0	0	0	0	0	0	0	0	0	0	0	4	0	0	76	0	0	0	2	0	21	0	0	0	0	0	0	0	0	0	0	0	0	0	0	0	0	0	0	0	0	0	0
Otu001030	0	0	0	3	0	0	0	0	3	6	2	0	0	0	0	4	0	0	0	0	89	0	0	0	4	0	0	0	0	0	1	161	0	8	0	0	0	0	0	16	0	0	0	33	0	0	0	0	0
Otu001031	0	0	0	0	0	0	0	0	0	0	0	0	0	0	0	0	0	0	0	0	0	0	0	0	0	0	0	0	0	0	0	0	0	4	0	0	0	0	0	0	0	0	0	0	0	0	69	0	0
Otu001032	0	2	0	0	0	0	0	0	0	0	0	0	0	0	0	0	0	0	0	0	0	0	0	0	0	0	0	4	0	0	0	0	0	0	0	0	0	0	0	31	0	0	0	233	2	0	0	0	0
Otu001033	0	0	1	0	0	0	0	0	4	3	0	3	0	0	0	0	0	0	0	0	49	0	0	0	0	0	16	2	0	0	0	35	0	0	0	0	0	0	0	0	0	0	0	0	0	0	0	0	0
Otu001034	5	10	0	0	0	0	0	4	0	0	0	2	0	0	0	0	0	5	0	0	0	0	1	0	4	0	0	0	0	0	0	0	0	3	4	0	0	0	0	0	0	0	0	0	0	0	0	0	0
Otu001035	0	0	0	0	0	0	0	0	0	2	5	0	0	0	1	0	0	0	1	0	0	0	0	0	0	0	14	0	0	0	0	0	0	5	0	0	0	0	0	42	0	0	0	43	0	0	0	0	0
Otu001036	0	0	0	0	0	0	0	0	0	0	0	0	0	0	0	0	0	0	0	0	0	0	0	0	0	0	0	4	0	0	0	0	4	0	0	0	0	0	0	0	0	0	0	230	2	0	0	0	0
Otu001037	0	0	0	0	0	0	0	0	2	0	0	0	0	0	0	2	0	0	0	0	0	0	0	0	0	0	0	0	0	0	0	0	0	0	0	0	0	0	0	0	0	0	0	78	0	0	0	0	0
Otu001038	3	0	0	0	0	0	0	2	0	2	0	0	0	0	0	0	0	0	0	0	0	0	0	0	0	0	0	0	0	0	0	0	0	0	0	0	0	0	0	94	0	0	0	42	0	0	0	8	1
Otu001039	2	3	7	0	0	0	0	0	0	3	0	0	0	0	0	0	0	0	6	0	0	0	0	0	0	0	0	2	0	0	0	0	0	0	2	0	0	0	0	0	0	0	0	100	0	0	0	0	3
Otu001040	0	2	0	0	0	9	0	4	0	3	6	8	0	0	0	0	0	0	1	0	0	0	0	0	0	0	0	0	0	0	0	0	4	0	0	0	0	0	0	0	0	0	0	41	0	0	0	0	2
Otu001041	0	0	0	0	0	1	0	0	0	0	0	0	0	0	6	6	0	0	0	0	109	0	0	0	3	0	39	0	0	0	0	0	0	2	16	0	0	0	0	0	0	0	0	0	0	0	66	0	0
Otu001042	0	0	0	0	0	0	0	0	0	0	0	0	0	0	2	0	0	0	0	0	0	0	0	0	2	0	0	0	0	0	0	27	0	2	9	0	0	0	0	0	0	0	0	0	0	0	0	0	0
Otu001043	0	4	0	0	0	2	11	1	0	4	6	0	5	0	0	4	1	0	0	0	1	0	4	0	2	0	0	7	0	0	0	0	3	0	0	75	0	0	0	53	0	0	0	94	0	0	0	0	0
Otu001044	0	0	0	0	0	0	0	0	0	0	0	0	0	0	0	0	0	2	0	0	0	0	0	0	0	0	0	0	0	0	0	0	3	0	0	0	0	0	0	0	0	0	0	0	0	0	0	0	0
Otu001045	0	2	0	0	0	0	0	0	0	0	3	0	0	0	0	0	0	0	0	0	0	0	0	0	0	0	0	0	0	0	0	0	3	0	0	0	0	0	0	0	0	0	0	0	0	0	0	0	0
Otu001046	2	0	3	0	0	0	0	2	2	2	0	3	0	0	0	0	0	3	1	0	0	0	4	0	0	0	29	0	0	0	0	0	5	0	0	0	0	0	0	7	0	0	0	103	2	0	0	0	0
Otu001047	0	0	0	0	0	0	0	0	0	0	0	0	0	0	0	0	0	0	2	0	64	0	0	0	17	0	48	0	0	0	0	0	0	2	0	0	0	0	0	0	0	0	0	84	0	0	0	0	0
Otu001048	0	0	0	0	0	3	0	6	0	0	0	0	2	0	3	0	0	0	0	0	0	0	0	0	1	0	0	0	0	0	2	0	0	4	0	0	0	0	0	0	0	0	0	12	0	0	0	0	0
Otu001049	0	5	6	4	0	4	8	0	0	3	10	5	0	0	0	0	0	1	4	0	0	0	4	0	0	0	0	3	0	0	0	0	0	0	0	0	0	0	0	0	0	0	0	0	5	0	0	0	0
Otu001050	0	0	0	0	0	0	0	0	0	0	0	0	0	0	0	6	0	0	0	0	0	0	0	0	7	0	0	0	0	0	0	120	0	0	0	0	0	0	0	30	0	0	0	50	0	0	0	0	0
Otu001051	0	0	0	0	0	0	0	0	0	0	0	0	0	0	0	3	0	0	0	0	0	0	0	0	0	0	0	1	0	0	0	0	0	0	0	0	0	0	0	154	0	0	0	0	0	0	0	0	0
Otu001052	32	117	41	102	0	76	61	102	100	87	129	78	0	4	0	0	0	37	52	0	0	0	322	0	0	0	0	102	0	0	0	0	70	0	0	0	0	0	0	0	0	0	0	0	110	0	0	0	110
Otu001053	0	0	1	0	0	2	0	0	0	0	0	0	0	0	0	0	0	0	0	0	0	0	0	0	5	0	0	0	0	0	0	0	0	4	0	0	0	0	0	131	0	0	0	0	0	0	42	0	0
Otu001054	0	0	0	5	0	0	0	0	0	2	0	5	0	0	0	0	0	0	0	0	0	0	0	0	0	0	0	0	0	0	0	0	0	0	0	0	0	0	0	71	0	0	0	0	4	0	0	0	0
Otu001055	0	0	0	6	0	0	0	0	3	10	4	3	0	0	0	0	0	0	4	0	0	0	0	0	0	0	0	2	0	0	0	0	11	0	0	0	0	0	0	27	0	0	0	0	0	0	0	0	0
Otu001056	0	0	0	0	0	0	0	0	0	0	0	0	0	0	0	0	0	0	0	0	0	0	0	0	0	0	0	0	0	0	0	0	0	0	11	0	0	0	0	0	0	0	0	249	0	0	0	0	0
Otu001057	0	0	0	0	0	0	0	0	0	0	0	0	0	0	2	0	0	0	0	0	0	0	0	0	0	0	41	0	0	0	0	0	0	0	11	0	0	0	0	0	0	0	0	0	0	0	0	0	0
Otu001058	0	5	0	5	0	0	0	0	0	12	0	0	0	0	0	0	0	1	0	0	0	0	0	0	0	0	50	0	0	0	0	0	2	0	0	0	0	0	0	0	0	0	0	188	0	0	0	0	3
Otu001059	0	0	0	0	0	0	0	0	0	0	0	0	0	0	0	2	0	0	0	0	2	0	0	0	2	0	8	0	0	0	0	70	0	0	0	0	0	0	0	0	0	0	0	0	0	0	0	0	0
Otu001060	0	0	0	1	0	0	0	0	3	0	2	0	0	0	0	0	0	0	0	0	0	0	0	0	0	0	0	0	0	0	0	0	0	0	0	0	0	0	0	0	0	0	0	185	0	0	0	0	3
Otu001061	0	37	0	0	0	0	0	0	0	0	0	0	0	0	0	0	0	0	0	0	0	0	0	0	0	0	54	2	0	0	0	0	0	0	0	0	0	0	0	30	0	0	0	61	0	0	0	0	0
Otu001062	0	0	0	0	0	0	0	0	0	0	0	0	0	0	0	0	0	0	0	0	0	0	0	0	0	0	0	0	0	0	0	0	0	0	0	0	0	0	0	0	0	0	0	419	0	0	0	0	0
Otu001063	0	3	0	2	0	0	0	0	2	0	1	2	0	0	0	0	0	0	8	0	0	0	0	0	2	0	0	0	0	0	0	0	3	4	0	0	0	0	0	0	0	0	0	0	0	0	0	0	0
Otu001064	0	11	4	13	0	6	4	16	9	23	3	6	0	0	0	0	0	0	2	0	0	0	0	0	0	0	0	15	0	0	0	0	4	0	0	0	0	0	0	0	0	0	0	0	6	0	0	0	1
Otu001065	3	0	0	3	0	0	4	6	9	6	6	5	0	0	0	0	0	3	0	0	0	0	0	0	0	0	0	1	0	0	0	0	3	0	0	0	0	0	0	120	0	0	0	0	2	0	0	0	1
Otu001066	0	0	2	3	0	1	2	13	9	8	2	2	0	0	0	0	0	0	0	0	0	0	0	0	0	0	0	2	0	0	0	0	3	0	0	0	0	0	0	0	0	0	0	0	12	0	0	0	1
Otu001067	0	0	0	0	0	0	0	0	0	0	0	0	0	0	0	0	0	0	0	0	0	0	0	0	0	0	0	0	0	0	0	0	0	2	7	0	0	0	0	0	0	0	0	24	0	0	90	0	0
Otu001068	0	2	0	0	0	3	0	0	0	6	0	5	0	0	0	0	0	0	0	0	0	0	2	0	0	0	0	0	0	0	0	0	0	0	13	0	0	0	0	0	0	0	0	0	3	0	0	0	3
Otu001069	0	0	4	0	0	0	0	0	1	0	0	0	0	0	0	0	0	0	0	0	0	0	0	0	0	0	0	0	0	0	0	0	0	0	0	0	0	0	0	28	0	0	0	203	0	0	0	0	2
Otu001070	0	2	0	0	0	0	0	0	0	0	0	0	0	0	0	0	0	0	0	0	0	0	0	0	7	0	0	4	0	0	0	0	0	0	27	0	0	0	0	0	0	0	0	0	0	0	0	0	0
Otu001071	0	0	0	0	0	0	0	0	0	4	3	3	0	0	0	0	0	0	0	0	0	0	5	0	0	0	0	5	0	0	0	0	0	0	0	0	0	0	0	0	0	0	0	99	0	0	0	0	4
Otu001072	0	0	0	0	0	0	0	0	0	0	0	0	0	0	0	2	0	0	0	0	0	0	0	0	2	0	0	2	0	0	0	0	0	3	7	0	0	0	0	57	0	0	0	0	0	0	0	0	0
Otu001073	0	0	0	0	0	0	0	0	0	0	0	0	0	0	0	0	0	0	0	0	0	0	0	0	0	0	0	0	0	0	0	0	0	0	0	0	0	0	0	0	0	0	0	323	0	0	0	0	0
Otu001074	0	0	0	0	0	0	0	0	0	0	0	0	0	0	0	0	0	0	0	0	0	0	0	0	0	0	0	0	0	0	0	0	0	0	0	0	0	0	0	0	0	0	0	455	0	0	0	0	0
Otu001075	4	19	10	10	0	3	1	9	0	13	10	6	0	0	0	0	0	2	4	0	0	0	0	0	0	0	0	0	0	0	0	0	12	0	0	0	0	0	0	0	0	0	0	0	12	0	0	0	12
Otu001076	0	0	0	0	0	0	0	0	0	0	0	0	0	0	0	0	0	0	0	0	0	0	0	0	0	0	0	0	0	0	0	0	0	0	14	0	0	0	0	0	0	0	0	0	0	0	0	0	0
Otu001077	16	48	39	44	2	29	20	61	56	61	51	38	0	0	0	0	0	25	60	0	0	0	24	0	0	0	0	32	0	0	0	0	36	0	0	0	0	0	0	0	0	0	0	0	59	0	0	0	9
Otu001078	7	19	7	7	0	10	8	14	27	19	10	18	0	0	0	0	0	14	8	0	0	0	9	0	0	0	0	4	0	0	0	0	9	0	0	0	0	0	0	0	0	0	0	0	20	0	0	0	7
Otu001079	0	0	0	0	0	0	0	0	0	0	0	0	0	0	0	0	0	0	0	0	0	0	0	0	0	0	70	2	0	0	0	0	0	0	0	0	0	0	0	0	0	0	0	658	0	0	0	0	0
Otu001080	0	2	0	0	0	0	0	0	0	0	0	0	0	0	0	6	0	0	0	0	0	0	0	0	0	0	0	0	0	0	0	0	0	0	0	0	0	0	0	0	0	0	0	0	0	0	0	0	0
Otu001081	0	0	0	4	0	0	0	6	0	0	0	0	0	0	0	0	0	0	2	0	0	0	0	0	2	0	0	0	0	0	0	0	0	0	18	0	0	0	0	0	0	0	0	211	0	0	0	0	0
Otu001082	0	4	0	0	0	4	0	0	0	0	0	3	0	0	0	0	0	0	0	0	0	0	0	0	0	0	0	0	0	0	0	0	0	0	0	0	0	0	0	0	0	0	0	0	0	0	0	0	0
Otu001083	0	17	2	5	0	10	3	17	7	12	1	2	0	0	0	0	0	6	4	0	0	0	7	0	0	0	0	5	0	0	0	0	6	0	3	0	0	0	0	26	0	0	0	0	3	0	0	0	15
Otu001084	12	13	17	14	1	17	12	17	5	32	14	16	0	0	0	2	0	0	4	0	0	0	10	0	0	0	0	16	0	0	0	0	12	0	0	0	0	0	0	64	0	0	0	111	8	0	0	0	25
Otu001085	0	5	3	0	0	0	0	0	0	1	0	6	0	0	0	0	0	0	0	0	0	0	0	0	0	0	0	3	0	0	0	0	2	0	0	0	0	0	0	0	0	0	0	0	6	0	0	0	3
Otu001086	3	0	1	0	0	0	4	0	2	0	0	0	0	0	0	0	0	0	0	0	0	0	0	0	0	0	0	3	0	0	0	0	0	0	0	0	0	0	0	54	0	0	0	89	0	0	0	0	1
Otu001087	0	0	2	0	0	0	2	4	3	9	0	2	0	0	0	0	0	0	0	0	0	0	0	0	0	0	24	1	0	0	0	0	0	0	0	0	0	0	0	42	0	0	0	119	5	0	0	0	0
Otu001088	2	0	6	5	0	1	6	2	0	0	4	4	0	0	0	0	0	2	0	0	0	0	2	0	0	0	0	0	0	0	0	0	0	0	0	0	0	0	0	0	0	0	0	0	12	0	0	0	4
Otu001089	0	0	0	2	0	0	0	0	0	0	0	0	0	0	0	0	0	0	0	0	0	0	0	0	0	0	0	0	0	0	0	101	0	0	0	0	0	0	0	47	0	0	0	64	0	0	0	0	0
Otu001090	0	9	2	12	0	6	3	2	3	16	17	7	0	0	0	0	0	0	2	0	0	0	8	0	0	0	0	0	0	0	0	0	3	0	0	0	0	0	0	0	0	0	0	0	6	0	0	0	4
Otu001091	2	3	3	3	0	8	9	11	3	4	1	15	0	0	0	0	0	6	4	0	0	0	3	0	0	0	0	2	0	0	0	0	2	0	0	0	0	0	0	0	0	0	0	0	10	0	0	0	0
Otu001092	0	0	0	0	0	0	0	0	0	0	0	0	0	0	0	4	0	0	0	0	0	0	0	0	5	0	0	0	0	0	0	0	0	4	0	0	0	0	0	0	0	0	0	0	0	0	50	0	0
Otu001093	2	4	0	0	0	0	0	0	0	0	0	0	0	0	0	0	0	0	0	0	0	0	0	0	4	0	26	0	0	0	0	0	0	6	0	0	0	0	0	0	0	0	0	0	0	0	0	0	0
Otu001094	0	0	0	0	0	0	0	0	0	0	0	2	0	0	0	0	0	0	0	0	0	0	0	0	2	0	0	0	0	0	0	174	0	0	0	0	0	0	0	0	0	0	0	0	0	0	0	0	0
Otu001095	4	10	4	4	0	0	0	7	13	0	3	5	0	0	0	0	0	0	0	0	0	0	2	0	2	0	0	4	0	0	0	0	0	0	0	0	0	0	0	80	0	0	0	0	0	0	0	0	2
Otu001096	16	11	14	15	0	11	9	3	23	6	23	16	0	0	0	0	0	18	7	0	0	0	12	0	0	0	0	20	0	0	0	0	21	0	0	0	0	0	0	0	0	0	0	0	25	0	0	0	13
Otu001097	0	0	0	0	0	0	0	0	0	0	0	0	2	0	2	7	0	0	0	0	54	0	0	0	0	0	0	0	0	0	2	125	0	2	0	0	0	0	0	30	0	0	0	0	0	0	184	0	0
Otu001098	0	0	0	0	0	0	0	0	0	0	0	0	0	0	0	0	0	0	0	0	19	0	0	0	0	0	77	0	0	0	0	0	0	0	0	0	0	0	0	0	0	0	0	96	0	0	0	0	0
Otu001099	2	14	4	9	3	8	12	20	28	3	18	7	0	0	0	0	0	5	6	0	0	0	12	0	0	0	0	14	0	0	0	0	1	0	0	0	0	0	0	0	0	0	0	0	9	0	0	0	3
Otu001100	12	24	10	37	0	13	11	15	21	28	25	14	0	0	6	0	0	20	24	0	0	0	20	0	0	2	105	38	0	0	0	2	17	0	3	0	0	0	0	0	0	0	3	0	19	0	0	0	46
Otu001101	8	9	0	2	0	4	7	11	16	25	9	20	0	0	0	0	0	6	4	0	0	0	11	0	0	0	0	2	0	0	0	0	14	0	0	0	0	0	0	0	0	0	0	0	6	0	0	0	3
Otu001102	0	0	0	0	0	0	0	0	0	0	0	0	0	0	0	0	0	0	0	0	0	0	0	0	3	0	0	0	0	0	0	0	0	0	0	0	0	0	0	270	0	0	0	0	0	0	0	0	0
Otu001103	0	0	0	0	0	0	0	0	0	0	0	0	0	0	0	0	1	0	0	1	0	0	0	0	0	0	22	0	0	0	0	0	0	0	0	2	0	0	0	0	0	0	0	0	0	0	0	0	0
Otu001104	0	10	2	0	0	3	0	6	0	0	1	4	0	0	0	0	0	6	0	0	0	0	2	0	0	0	0	5	0	0	0	0	2	0	0	0	0	0	0	0	0	0	0	4	0	0	0	0	3
Otu001105	0	0	0	2	0	0	0	0	0	0	3	0	0	0	0	0	0	0	0	0	10	0	0	0	0	0	4	0	0	0	0	9	0	0	0	0	0	0	0	25	0	0	0	2	0	0	0	0	0
Otu001106	0	0	0	0	0	0	0	0	0	0	0	0	1	0	0	5	0	0	0	0	0	0	0	0	6	0	0	0	0	0	0	146	0	2	0	0	0	0	0	0	0	0	0	0	0	0	0	0	0
Otu001107	0	0	0	0	0	0	0	0	0	0	0	0	0	0	0	0	0	0	0	0	0	0	0	0	0	0	0	0	0	0	0	0	0	0	0	0	0	0	0	2	0	0	0	441	0	0	0	0	0
Otu001108	0	0	0	0	0	0	0	0	0	0	0	0	0	0	0	5	0	0	0	0	0	0	0	0	0	0	0	0	0	0	0	0	0	6	0	0	1	0	0	0	0	0	0	0	0	0	74	0	0
Otu001109	0	9	2	6	0	3	0	3	3	16	0	10	0	0	0	0	0	1	4	0	0	0	5	0	0	0	0	2	0	0	0	0	7	0	0	0	0	0	0	24	0	0	0	0	5	0	0	0	0
Otu001110	4	12	2	9	2	2	3	11	26	15	27	15	0	0	0	0	0	10	9	0	0	0	7	0	0	0	0	16	0	0	0	0	5	0	0	0	0	0	0	0	0	0	0	0	18	0	0	0	1
Otu001111	0	0	0	0	0	0	0	0	0	0	6	2	0	0	0	0	0	0	2	0	0	0	0	0	0	0	0	4	0	0	0	0	0	0	0	0	0	0	0	0	0	0	0	247	0	0	45	0	0
Otu001112	0	5	0	5	0	0	2	0	0	0	0	0	0	0	0	0	0	0	0	0	0	0	0	0	0	0	0	0	0	0	0	0	0	0	0	0	0	0	0	0	0	0	0	177	0	0	0	0	0
Otu001113	0	3	0	0	0	0	0	0	0	0	0	0	0	0	0	0	0	0	0	0	0	0	0	0	0	0	0	4	0	0	0	0	0	0	0	0	0	0	0	60	0	0	0	53	0	0	0	0	0
Otu001114	0	0	0	0	0	0	0	0	0	0	0	0	0	0	0	0	0	0	0	0	0	0	0	0	0	0	0	0	0	0	0	0	0	0	0	0	0	0	0	58	0	0	0	257	0	0	0	0	0
Otu001115	0	0	0	0	0	0	0	0	0	0	0	0	0	0	0	0	0	0	0	0	0	0	0	0	0	0	0	0	0	0	0	0	0	0	0	0	0	0	0	0	0	0	0	337	0	0	0	0	0
Otu001116	0	2	0	0	0	3	0	0	0	0	4	0	0	0	0	0	0	0	0	0	0	0	0	0	0	0	0	0	0	0	0	0	0	0	0	0	0	0	0	80	0	0	0	0	0	0	0	0	0
Otu001117	3	0	0	0	0	0	0	2	0	0	0	0	0	0	0	0	0	0	0	0	0	0	0	0	0	0	0	0	0	0	0	0	0	0	0	0	0	1	10	0	0	0	0	84	0	0	0	0	0
Otu001118	5	11	0	6	0	0	6	4	12	0	7	3	0	0	0	0	0	0	6	0	0	0	8	0	2	0	73	0	0	0	0	0	4	0	0	0	0	0	0	18	0	0	0	0	10	0	0	0	5
Otu001119	0	0	0	0	0	2	0	0	0	0	0	0	4	0	7	13	0	0	0	0	0	0	0	0	6	0	60	0	0	0	2	53	0	28	5	0	0	0	0	108	0	0	0	0	3	0	0	0	0
Otu001120	2	7	0	0	0	0	3	14	3	6	0	2	0	0	0	0	0	0	5	0	0	0	1	0	0	0	0	0	0	0	0	0	4	0	0	0	0	0	0	0	0	0	0	0	0	0	0	0	0
Otu001121	0	0	0	3	0	0	0	0	0	0	0	0	1	0	0	0	0	2	0	0	0	0	0	0	10	0	93	0	0	1	0	0	0	4	37	0	0	0	0	0	0	0	1	33	0	0	0	0	0
Otu001122	0	1	1	0	0	0	2	2	1	0	5	1	0	0	0	0	0	3	0	0	0	0	0	0	0	0	0	2	0	0	0	0	3	0	0	0	0	0	0	31	0	0	0	0	9	0	0	0	0
Otu001123	0	0	0	0	0	0	283	11	0	10	0	0	0	0	0	0	0	0	0	0	0	0	0	0	0	0	0	0	0	0	0	0	4	0	0	0	0	0	0	0	0	0	0	0	0	0	0	0	0
Otu001124	0	0	0	0	0	0	0	0	0	0	0	0	0	0	0	3	0	0	0	0	37	0	0	0	3	0	0	0	0	0	0	24	0	0	0	0	0	0	0	0	0	0	0	28	0	0	9	0	0
Otu001125	13	18	4	23	0	10	11	31	39	29	25	21	0	0	0	0	0	6	12	0	0	0	29	0	0	0	21	35	0	0	0	0	15	0	0	0	0	0	0	0	0	0	0	0	26	0	0	0	34
Otu001126	2	1	2	0	0	0	0	3	0	4	1	0	0	0	0	0	0	0	0	0	0	0	0	0	0	0	0	9	0	0	0	0	0	0	0	0	0	0	0	0	0	0	0	160	0	0	0	0	0
Otu001127	13	29	29	35	3	21	11	47	35	32	36	26	0	0	0	0	0	17	34	0	0	0	29	0	0	0	0	27	0	0	0	0	22	0	0	0	0	0	0	0	0	0	0	0	21	0	0	0	16
Otu001128	0	0	0	0	0	0	0	0	0	0	0	0	0	0	0	0	0	0	0	0	0	0	0	0	0	0	0	0	0	0	0	0	0	0	0	0	0	0	0	122	0	0	0	0	0	0	0	0	0
Otu001129	0	0	0	0	0	0	0	0	0	0	0	0	0	0	0	0	0	0	0	0	0	0	0	0	0	0	0	0	0	0	0	0	0	0	0	0	0	0	0	707	0	0	0	0	0	0	0	0	0
Otu001130	0	0	0	0	0	0	0	0	0	0	0	0	0	0	0	0	0	0	0	0	0	0	0	0	0	0	0	0	0	0	0	0	0	0	0	0	0	0	0	141	0	0	0	0	0	0	0	0	0
Otu001131	0	0	0	0	0	0	2	0	1	0	0	0	0	0	0	0	0	0	0	0	0	0	0	0	0	0	0	0	0	0	0	0	0	0	0	0	1	0	0	0	0	0	0	269	0	0	0	0	0
Otu001132	1	12	4	4	0	0	2	3	0	4	0	6	0	0	0	0	0	0	0	0	0	0	3	0	0	0	0	3	0	0	0	0	11	0	0	0	0	0	0	0	0	0	0	0	1	0	0	0	8
Otu001133	4	0	0	0	0	0	0	0	1	0	0	0	0	0	1	0	0	0	0	0	0	0	0	0	18	0	28	0	0	0	0	0	2	0	0	0	0	0	0	0	0	0	0	250	0	0	37	0	2
Otu001134	0	2	0	0	0	0	0	0	0	0	0	0	0	0	0	0	0	2	0	0	0	0	0	0	0	0	0	0	0	0	0	0	4	0	0	0	0	0	0	0	0	0	0	81	0	0	0	0	0
Otu001135	0	0	0	0	0	0	0	0	0	0	0	0	3	0	0	2	0	0	0	0	0	0	0	0	0	0	0	0	0	1	1	0	0	0	6	0	0	0	0	0	0	0	0	0	0	0	0	0	0
Otu001136	0	0	0	0	0	0	0	0	0	0	0	0	0	0	0	0	0	0	0	0	0	0	0	0	3	0	57	0	0	0	0	141	0	0	0	0	0	0	0	34	0	0	0	0	0	0	0	0	0
Otu001137	0	3	0	3	0	8	0	0	2	0	1	0	0	0	0	0	0	0	6	0	0	0	4	0	0	0	0	0	0	0	0	0	0	0	0	0	0	0	0	0	0	0	0	0	10	0	0	0	0
Otu001138	0	0	4	0	0	0	5	0	0	4	0	0	0	0	0	0	0	0	2	0	0	0	0	0	0	0	0	4	0	0	0	0	0	0	0	0	0	0	0	42	0	0	0	50	0	0	0	0	0
Otu001139	0	4	1	6	0	0	0	6	3	0	5	6	0	0	0	0	0	0	0	0	0	0	0	0	0	0	5	0	0	0	0	0	0	0	26	0	0	0	0	0	0	0	0	0	7	0	0	0	0
Otu001140	0	0	0	0	0	0	0	0	0	0	0	0	0	0	0	0	0	0	0	0	0	0	0	0	0	0	0	0	0	0	0	0	0	0	0	0	0	0	0	0	0	0	0	135	0	0	0	0	0
Otu001141	0	0	4	2	0	7	4	3	2	2	0	3	0	0	0	0	0	0	4	0	0	0	0	0	0	0	43	7	0	0	0	0	0	0	0	0	0	0	0	44	0	0	0	76	3	0	0	0	0
Otu001142	5	3	1	3	0	4	0	10	3	0	3	5	0	0	0	0	0	0	5	0	0	0	1	0	0	0	0	0	0	0	0	0	2	0	0	0	0	0	0	0	0	0	0	0	1	0	0	0	0
Otu001143	0	0	0	0	0	0	0	0	0	0	0	0	2	0	0	7	0	0	0	0	111	0	0	0	2	0	0	0	0	1	0	0	0	4	5	0	0	0	0	38	0	0	0	0	0	0	0	0	0
Otu001144	0	5	0	4	0	3	2	5	5	0	0	0	0	0	0	0	0	0	5	0	0	0	1	0	0	0	0	6	0	0	0	0	2	0	0	0	0	0	0	0	0	0	0	0	1	0	0	0	0
Otu001145	4	7	0	4	0	0	0	4	0	0	0	2	0	0	0	0	0	3	1	0	0	0	0	0	0	0	0	2	0	0	0	0	2	0	0	0	0	0	0	0	0	0	0	0	0	0	0	0	3
Otu001146	0	4	1	0	0	0	0	0	8	0	0	7	0	0	0	3	0	0	0	0	0	0	0	0	0	0	180	3	0	0	0	0	3	0	0	0	0	0	0	0	0	0	0	0	0	0	0	0	5
Otu001147	5	11	5	5	0	4	0	2	5	4	0	2	0	8	0	0	0	0	0	0	0	0	1	0	0	0	0	0	0	0	0	0	4	0	0	0	0	0	0	279	0	0	0	0	0	0	0	0	5
Otu001148	3	8	5	0	0	1	4	3	7	0	10	2	0	2	0	0	0	3	3	0	0	0	0	0	0	0	0	0	0	0	0	0	2	0	0	0	0	0	0	149	0	0	0	0	3	0	0	0	0
Otu001149	30	50	10	27	0	17	22	36	36	35	47	24	0	0	0	0	0	9	37	0	0	0	14	0	0	0	0	24	0	0	0	0	21	0	0	0	0	0	0	43	0	0	0	0	15	0	0	0	34
Otu001150	0	0	0	0	0	0	0	0	0	0	0	0	0	0	0	0	0	0	0	0	0	0	0	0	0	0	0	0	0	0	0	0	0	0	0	0	0	0	0	0	0	0	0	267	0	0	0	0	0
Otu001151	0	0	0	0	0	0	2	0	0	0	0	0	0	0	2	0	0	0	0	0	0	0	0	0	0	0	0	0	0	0	0	0	0	0	0	0	0	0	0	2	0	0	0	0	0	0	0	0	0
Otu001152	6	28	5	18	0	21	14	18	20	21	40	12	0	0	0	0	0	8	31	0	0	0	7	0	0	0	1	15	0	0	0	0	8	0	0	0	0	0	0	1	0	0	0	1	19	0	0	0	9
Otu001153	1	0	0	3	0	0	0	0	2	0	0	0	0	0	0	2	0	0	0	0	0	0	0	0	0	0	0	0	0	0	0	0	0	0	9	0	0	0	0	0	0	0	0	148	0	0	0	0	0
Otu001154	0	0	0	0	0	0	0	0	0	0	0	0	3	0	0	11	0	0	0	0	0	0	0	0	2	2	0	0	0	0	3	0	0	12	0	0	0	0	0	0	0	0	0	0	0	0	0	0	0
Otu001155	0	0	0	0	0	0	0	0	0	0	0	0	0	0	0	0	0	0	0	0	0	780	0	2	0	0	0	0	0	0	0	0	0	0	0	0	0	0	0	0	0	0	0	0	0	0	0	0	0
Otu001156	3	4	2	2	0	0	0	3	2	3	1	3	0	0	0	0	0	2	3	0	0	0	5	0	0	0	0	1	0	0	0	0	9	0	0	0	0	0	0	0	0	0	0	0	2	0	0	0	0
Otu001157	3	36	15	9	0	9	15	18	19	11	15	11	0	0	0	0	0	11	25	0	0	0	10	0	0	0	0	23	0	0	0	0	13	0	0	0	0	0	0	0	0	0	0	0	34	0	0	0	7
Otu001158	0	0	0	0	0	0	0	0	0	0	0	0	0	0	0	0	0	0	0	0	0	0	0	0	0	0	0	0	0	0	0	0	0	0	0	0	0	0	0	0	0	0	0	0	0	0	0	0	0
Otu001159	0	10	3	0	0	3	0	0	0	0	0	0	0	10	0	0	3	0	0	0	0	0	0	0	0	0	0	0	0	0	0	0	0	0	0	0	0	0	0	0	0	0	0	0	0	0	0	0	0
Otu001160	0	0	2	1	0	0	4	14	13	7	3	0	0	0	0	0	0	0	0	0	0	0	0	0	0	0	0	1	0	0	0	0	6	0	0	0	0	0	0	0	0	0	0	0	0	0	0	0	0
Otu001161	0	0	0	0	0	0	0	0	0	0	0	0	2	0	0	22	0	0	0	0	0	0	0	0	11	0	0	0	0	0	0	0	0	4	0	0	0	0	0	26	0	0	0	0	0	0	98	0	0
Otu001162	0	0	0	0	0	0	0	0	0	0	0	0	0	0	0	7	0	0	0	0	0	0	0	0	2	0	33	0	0	0	0	45	0	3	0	0	0	0	0	0	0	0	0	0	0	0	133	0	0
Otu001163	1	0	0	0	0	0	3	0	10	11	11	0	0	0	0	0	0	2	2	0	0	0	11	0	0	0	0	7	0	0	0	0	0	0	0	0	0	0	0	0	0	0	0	0	1	0	0	0	3
Otu001164	0	0	0	3	0	3	0	2	0	2	0	0	0	0	0	0	0	0	0	0	0	0	0	0	0	0	0	2	0	0	0	0	0	2	0	0	0	0	0	0	0	0	0	50	0	0	0	0	0
Otu001165	0	3	2	2	0	4	2	0	7	0	0	3	0	0	0	0	0	0	0	0	0	0	0	0	0	0	0	5	0	0	0	0	0	0	0	0	0	0	0	0	0	0	0	4	0	0	0	0	0
Otu001166	2	0	17	2	1	0	3	0	0	0	0	5	0	0	2	2	0	0	1	0	0	0	0	0	0	0	0	0	0	0	0	0	0	3	0	0	0	0	0	0	0	0	0	0	9	0	0	0	0
Otu001167	0	1	0	0	0	0	3	0	0	0	9	0	0	0	0	0	0	3	0	0	0	0	0	0	6	0	0	2	0	0	0	0	0	0	0	0	0	0	0	0	0	0	0	79	3	0	0	0	0
Otu001168	0	0	0	8	0	0	2	6	7	10	3	0	0	0	0	0	0	0	5	0	0	0	0	0	0	0	0	9	0	0	0	0	3	0	0	0	0	0	0	0	0	0	0	0	8	0	0	0	0
Otu001169	0	0	7	4	0	0	1	2	0	0	0	7	0	0	0	0	0	2	0	0	0	0	2	0	0	0	0	3	0	0	0	0	2	0	0	0	0	0	0	0	0	0	0	0	8	0	0	0	0
Otu001170	6	0	271	0	0	0	0	3	3	3	0	0	0	0	0	0	0	0	0	0	0	0	2	0	0	0	0	1	0	0	0	0	9	0	0	0	0	0	0	0	0	0	0	0	6	0	0	0	0
Otu001171	0	3	5	0	0	0	0	0	0	0	0	39	0	11	0	0	0	0	0	0	0	0	8	0	0	0	28	0	0	0	0	0	0	0	2	0	0	0	0	0	0	0	0	47	0	0	0	0	0
Otu001172	0	0	7	5	0	2	10	5	15	8	2	8	0	0	0	0	0	6	11	0	0	0	5	0	0	0	0	16	0	0	0	0	8	0	0	0	0	0	0	0	0	0	0	0	4	0	0	0	4
Otu001173	2	0	0	4	0	0	2	0	0	0	0	0	0	0	2	0	0	1	0	0	0	0	0	0	2	0	0	4	0	0	0	0	0	0	0	0	0	0	0	0	6	0	0	131	0	0	0	0	0
Otu001174	3	0	4	0	0	0	3	0	0	7	0	5	0	0	0	0	0	0	0	0	0	0	0	0	0	0	0	0	0	0	0	0	4	0	0	0	0	0	0	8	0	0	0	0	3	0	0	0	0
Otu001175	2	2	0	0	0	0	3	5	0	1	0	0	0	0	0	0	0	0	0	0	0	0	2	0	0	0	0	2	0	0	0	0	8	0	0	0	0	0	0	0	0	0	0	63	0	0	0	0	0
Otu001176	0	0	0	0	0	0	0	0	0	0	0	0	0	0	1	2	0	0	0	0	0	0	0	0	7	0	124	0	0	0	2	0	0	2	0	0	0	0	0	0	0	0	0	0	0	0	0	0	0
Otu001177	0	0	0	0	0	0	0	0	0	0	0	0	1	0	1	0	0	0	0	0	0	0	0	0	0	0	0	0	0	0	0	0	0	0	15	0	0	0	0	0	0	0	0	0	0	0	165	0	0
Otu001178	2	4	6	0	0	2	2	3	5	0	12	5	0	0	0	0	0	0	1	0	0	0	3	0	0	0	0	2	0	0	0	0	6	0	0	0	0	0	0	0	0	0	0	0	3	0	0	0	3
Otu001179	1	6	0	7	0	1	0	10	15	3	11	1	0	0	0	0	0	1	8	0	0	0	0	0	0	0	0	14	0	0	0	0	2	0	0	0	0	0	0	0	0	0	0	0	4	0	0	0	1
Otu001180	0	8	8	7	0	7	0	4	12	9	0	3	0	0	0	0	0	2	0	0	0	0	0	0	0	0	0	23	0	0	0	0	0	0	0	0	0	0	0	0	0	0	0	0	13	0	0	0	3
Otu001181	0	0	0	0	0	0	2	0	0	1	9	0	1	0	2	0	0	0	0	0	74	0	0	0	0	0	0	2	0	0	2	0	0	6	10	0	0	0	0	0	0	0	0	0	0	0	0	0	0
Otu001182	0	0	0	0	0	0	0	0	0	0	0	0	0	0	0	0	4	0	0	0	0	0	0	0	0	0	0	0	0	0	0	0	0	0	0	0	0	0	0	0	0	0	0	0	0	0	0	0	0
Otu001183	0	0	0	0	0	0	2	3	0	0	7	0	0	0	0	0	0	0	0	0	0	0	0	0	0	0	0	0	0	0	0	0	0	0	0	0	0	0	0	0	0	0	0	436	0	0	0	0	0
Otu001184	0	5	0	3	0	0	3	3	5	0	0	3	0	0	0	0	0	0	0	0	0	0	6	0	0	0	0	4	0	0	0	0	0	0	0	0	0	0	0	0	0	0	0	0	0	0	0	0	0
Otu001185	0	0	0	0	0	0	0	0	0	0	0	0	0	0	0	0	0	0	0	0	0	0	0	0	0	0	0	0	0	0	0	140	0	6	0	0	0	0	0	0	0	0	0	0	0	0	0	0	0
Otu001186	0	0	0	0	0	0	0	0	0	0	0	0	0	0	0	0	0	0	0	0	0	0	0	0	0	0	79	0	0	0	0	0	0	0	0	0	0	0	0	0	0	0	0	0	0	0	0	0	0
Otu001187	0	0	0	0	0	0	0	0	0	0	0	0	2	0	0	8	0	0	0	0	0	0	0	0	2	0	0	0	0	0	0	0	0	0	0	0	0	0	0	0	0	0	0	0	0	0	0	0	0
Otu001188	0	0	0	0	0	0	0	0	0	0	0	0	0	0	0	0	0	0	0	0	0	0	0	0	0	0	0	0	0	0	0	99	0	0	0	0	0	0	0	0	0	0	0	0	0	0	51	0	0
Otu001189	0	0	0	0	0	0	0	0	0	0	0	0	0	0	0	5	0	0	0	0	76	0	0	0	3	0	16	0	0	0	0	0	0	4	0	0	0	0	0	0	0	0	0	0	0	0	5	0	0
Otu001190	0	0	0	0	0	0	0	0	0	0	0	0	0	0	0	2	0	0	0	0	0	0	0	0	5	0	0	0	0	0	2	86	0	3	0	0	0	0	0	0	0	0	0	0	0	0	0	0	0
Otu001191	0	0	0	0	0	0	0	2	0	0	0	0	0	0	0	0	0	0	3	0	0	0	0	0	5	0	0	0	0	0	0	62	1	2	0	0	0	0	0	0	0	0	0	26	0	0	0	0	0
Otu001192	0	0	0	5	0	2	0	0	0	0	3	0	0	0	0	2	0	0	0	0	25	0	0	0	0	0	0	4	0	0	1	131	8	0	0	0	0	0	0	0	0	0	0	0	0	0	0	0	0
Otu001193	0	0	0	0	0	0	0	0	0	0	0	0	0	0	0	0	0	0	0	0	0	0	0	0	0	0	0	0	0	0	0	0	0	0	0	1	4	0	0	0	0	0	0	0	0	0	0	0	0
Otu001194	0	0	0	0	0	0	0	0	0	0	0	0	0	0	0	0	0	0	0	0	0	0	0	0	0	0	0	0	0	0	0	0	0	0	0	0	0	0	0	0	0	0	0	0	0	0	0	0	0
Otu001195	0	0	0	0	0	0	0	0	0	0	0	0	0	0	0	0	0	0	0	0	0	0	0	0	0	0	0	0	0	0	0	0	0	0	0	0	0	0	0	508	0	0	0	0	0	0	0	0	0
Otu001196	0	0	0	1	0	0	0	0	0	0	0	0	0	0	0	0	0	0	0	0	0	0	0	0	0	0	0	0	0	0	0	0	0	0	0	0	0	0	0	0	0	0	0	21	0	0	0	0	0
Otu001197	0	0	3	8	0	0	3	5	0	0	19	0	0	0	0	0	0	3	0	0	0	0	0	0	0	0	0	0	0	0	0	0	0	0	0	0	0	0	0	0	0	0	0	0	2	0	0	0	0
Otu001198	0	0	0	0	0	0	0	0	0	0	0	0	2	0	0	7	0	0	0	0	0	0	3	0	0	0	9	0	0	0	0	0	0	0	0	0	0	0	0	0	0	0	0	59	0	0	128	0	0
Otu001199	0	25	3	4	0	3	13	0	0	0	0	2	0	0	0	10	3	2	0	0	0	0	2	0	0	0	0	0	0	0	0	0	0	0	0	0	0	0	0	0	0	0	0	0	0	0	0	0	1
Otu001200	0	0	0	0	0	0	0	0	0	0	0	0	0	0	0	0	0	0	0	0	0	0	0	0	0	0	0	0	0	0	0	0	0	0	0	0	2	0	0	0	0	0	0	0	0	0	0	0	0
Otu001201	0	0	0	0	0	0	0	0	0	0	0	0	0	0	0	0	0	0	0	0	0	0	0	0	6	0	0	0	0	0	0	76	0	0	9	0	0	0	0	0	0	0	0	0	0	0	166	0	0
Otu001202	0	0	1	4	0	0	0	2	2	0	6	0	0	0	0	0	0	0	0	0	28	0	0	0	0	0	0	3	0	0	0	0	3	2	0	0	0	0	0	0	0	0	0	0	0	0	0	0	1
Otu001203	0	0	0	0	0	0	0	0	0	0	0	0	0	0	0	2	0	0	0	0	0	0	0	0	0	0	0	0	0	0	0	37	0	0	7	0	0	0	0	28	0	0	0	0	0	0	0	0	0
Otu001204	0	0	0	0	0	0	0	0	0	0	0	0	0	0	0	0	0	0	0	0	0	0	0	0	0	0	27	0	0	0	0	0	0	0	0	0	0	0	0	0	0	0	0	220	0	0	0	0	0
Otu001205	0	0	1	0	0	0	0	4	0	4	0	0	0	0	0	0	0	0	2	0	0	0	0	0	0	0	0	0	0	0	0	0	0	0	0	0	0	0	0	0	0	0	0	190	0	0	0	0	0
Otu001206	0	0	0	0	0	0	0	0	0	0	0	0	0	0	0	0	3	0	0	0	0	0	0	0	2	0	0	2	0	0	0	0	0	0	76	0	0	0	0	0	0	0	0	0	0	0	0	0	0
Otu001207	0	0	0	4	0	0	4	3	0	0	4	5	0	0	0	0	0	0	0	0	0	0	0	0	0	0	0	0	0	0	0	0	2	0	0	0	0	0	0	0	0	0	0	0	7	0	0	0	5
Otu001208	0	3	0	0	0	0	2	0	0	0	0	0	0	0	0	1	0	0	0	0	0	0	0	0	5	0	0	0	0	0	0	94	0	0	0	0	0	0	0	0	0	0	0	0	4	0	45	0	0
Otu001209	19	26	8	13	0	14	20	26	32	14	26	17	0	0	0	0	0	17	30	0	0	0	104	0	0	0	0	18	0	0	0	0	22	0	0	0	0	0	0	0	0	0	0	10	22	0	0	0	25
Otu001210	1	8	0	0	0	4	2	12	10	2	0	4	0	0	0	0	0	0	9	0	0	0	0	0	0	0	0	0	0	0	0	0	4	0	0	0	0	0	0	0	0	0	0	1	6	0	0	0	0
Otu001211	0	0	0	0	0	0	0	0	0	0	0	0	0	0	0	0	0	0	0	0	0	0	0	0	0	0	0	0	0	0	0	0	0	0	0	0	0	0	0	0	0	0	37	0	0	0	0	0	0
Otu001212	31	89	57	93	2	85	64	125	93	94	85	82	0	0	0	0	0	54	82	0	0	0	70	0	0	0	0	74	0	0	0	0	66	0	0	0	0	0	0	0	0	0	0	0	103	0	0	0	42
Otu001213	3	10	1	4	2	3	0	17	5	12	0	0	0	0	0	0	0	0	0	0	0	0	6	0	0	0	51	0	0	0	0	0	0	0	17	0	0	0	0	0	0	0	0	0	4	0	0	0	7
Otu001214	0	0	0	0	0	0	0	0	0	0	0	0	0	0	0	0	0	0	0	0	0	0	0	0	0	0	0	0	0	0	2	50	0	2	0	0	0	0	0	13	0	0	0	0	0	0	0	0	0
Otu001215	0	0	0	0	0	0	0	0	0	0	4	0	0	0	0	0	0	0	0	0	0	0	0	0	0	0	0	0	0	0	0	0	0	0	0	0	0	0	0	0	0	0	0	38	0	0	0	0	0
Otu001216	0	0	0	0	0	0	0	0	0	0	0	0	0	0	0	0	0	0	0	0	0	0	0	0	0	0	0	0	0	0	0	0	0	0	0	0	0	0	0	0	0	0	0	49	0	0	0	0	0
Otu001217	0	0	0	6	0	2	7	0	3	0	0	0	0	0	2	3	0	0	4	0	31	0	0	0	0	0	0	0	0	0	2	13	0	2	8	0	0	0	0	0	0	0	0	41	0	0	61	0	0
Otu001218	0	0	0	0	0	0	0	0	0	0	0	0	4	0	7	21	0	0	0	0	143	0	0	0	14	0	0	0	0	0	7	172	0	22	0	0	0	0	0	60	0	0	0	0	0	0	150	0	0
Otu001219	9	3	0	2	0	0	0	0	0	0	0	0	0	0	0	0	0	0	0	0	0	0	0	0	0	0	0	0	0	0	0	0	0	0	51	0	0	0	0	0	0	0	0	0	0	0	0	0	0
Otu001220	0	0	0	0	0	0	0	0	0	0	0	0	0	0	0	0	0	0	0	0	7	0	0	0	0	1	0	0	0	0	0	0	0	2	0	0	0	0	0	9	0	0	0	0	0	0	0	0	0
Otu001221	0	0	0	0	0	0	0	0	0	0	0	0	0	0	0	8	0	0	0	0	0	0	0	0	0	0	19	0	0	0	2	0	0	3	0	0	0	0	0	0	0	0	0	104	0	0	0	0	0
Otu001222	5	0	0	0	3	0	2	6	0	5	7	2	0	0	0	0	0	1	0	0	0	0	0	0	2	0	0	3	0	0	0	0	2	0	0	0	0	0	0	0	0	0	0	0	8	0	0	0	2
Otu001223	0	0	0	0	0	0	2	9	7	6	7	0	0	0	0	0	0	0	0	0	0	0	4	0	0	0	0	0	0	0	0	0	1	0	0	0	0	0	0	0	0	0	0	0	0	0	0	0	4
Otu001224	3	5	0	0	0	2	0	6	7	8	0	4	0	0	0	0	0	0	6	0	0	0	5	0	0	0	65	1	0	0	0	0	4	0	0	0	0	0	0	0	0	0	0	0	7	0	0	0	0
Otu001225	14	7	1	3	0	2	2	0	4	17	18	7	0	0	0	0	0	0	11	0	0	0	12	0	0	0	0	5	0	0	0	0	1	0	0	0	0	0	0	0	0	0	0	0	11	0	0	0	12
Otu001226	0	0	0	0	0	0	0	0	0	0	0	0	0	2	0	0	0	0	0	0	0	0	0	0	0	0	0	0	0	0	0	0	0	0	0	0	0	0	0	0	0	0	0	0	0	0	0	0	0
Otu001227	0	13	0	0	0	0	0	4	6	0	2	1	0	0	0	0	0	3	3	0	0	0	0	0	0	0	0	0	0	0	0	0	3	0	0	0	0	0	0	0	0	0	0	0	0	0	0	0	0
Otu001228	0	0	0	0	0	0	0	0	0	0	0	0	1	0	0	0	0	0	0	0	151	0	0	0	1	0	0	0	0	0	0	0	0	0	0	0	0	0	0	0	0	0	5	0	0	0	0	0	0
Otu001229	0	2	0	3	0	0	0	9	0	0	2	0	0	0	0	0	0	0	0	0	0	0	0	0	0	0	0	0	0	0	0	0	0	0	0	0	0	0	0	0	0	0	0	46	0	0	0	0	0
Otu001230	0	0	0	0	0	0	37	5	3	0	0	3	0	1	0	0	0	0	2	0	0	0	19	0	0	0	0	7	0	0	0	0	2	0	18	0	0	0	0	83	0	0	0	0	8	0	17	0	0
Otu001231	0	0	0	0	0	0	0	0	0	0	0	0	0	0	0	2	0	0	0	0	67	0	0	0	4	0	0	0	0	0	0	0	0	0	0	0	0	0	0	0	0	0	0	0	0	0	0	0	0
Otu001232	3	0	0	3	0	0	0	5	0	0	2	0	0	0	0	0	0	0	0	0	0	0	0	0	2	0	0	2	0	0	0	0	0	0	0	0	0	0	0	0	0	0	0	0	0	0	0	0	0
Otu001233	0	0	0	0	0	0	0	0	0	0	0	0	0	0	0	2	0	0	0	0	0	0	0	0	0	0	0	0	0	0	0	0	0	0	0	0	0	0	0	0	0	0	0	312	0	0	0	0	0
Otu001234	1	2	1	0	0	0	0	0	0	0	0	0	0	0	0	13	0	0	0	0	0	0	0	0	0	0	0	0	0	0	0	0	1	0	0	0	0	0	0	0	0	0	0	93	0	0	0	0	0
Otu001235	0	6	1	0	0	0	0	0	3	1	0	0	1	0	0	0	0	0	0	0	88	0	2	0	7	0	0	0	0	0	0	0	0	0	0	0	0	0	0	0	0	0	0	0	0	0	0	0	0
Otu001236	0	0	0	0	0	1	5	14	2	0	0	5	0	0	0	0	0	0	0	0	0	0	1	0	0	0	0	4	0	0	0	0	0	0	0	0	0	0	0	0	0	0	0	0	2	0	0	0	0
Otu001237	0	8	4	5	0	0	0	4	6	0	5	4	0	0	0	0	0	3	12	0	0	0	0	0	0	0	0	3	0	0	0	0	0	0	0	0	0	0	0	0	0	0	0	0	5	0	0	0	0
Otu001238	0	0	0	0	0	0	0	0	0	0	0	0	0	0	0	0	1	0	0	0	0	0	0	0	0	0	0	0	0	0	0	0	0	0	0	0	1	0	0	0	0	0	0	0	0	0	0	0	0
Otu001239	0	4	0	0	0	4	3	0	4	0	0	0	0	0	0	3	0	5	0	0	0	0	0	0	0	0	0	2	0	0	0	0	6	3	0	0	0	0	0	0	0	0	0	0	0	0	92	0	0
Otu001240	0	2	0	0	0	0	0	0	0	0	0	0	0	0	0	3	0	0	3	0	0	0	0	0	6	0	0	0	0	0	0	0	0	0	0	0	0	0	0	0	0	0	0	0	0	0	156	0	0
Otu001241	6	10	2	0	0	0	0	2	2	10	4	3	2	0	0	0	0	0	0	0	0	0	2	0	0	0	0	2	0	0	0	0	0	0	0	0	0	0	0	0	0	0	0	0	11	0	0	0	0
Otu001242	0	7	0	3	0	0	0	0	0	0	0	0	0	0	0	0	0	2	0	0	0	0	0	0	0	0	60	0	0	0	0	0	0	0	0	0	0	0	0	0	0	0	0	133	0	0	0	0	2
Otu001243	0	3	2	9	0	11	3	2	11	6	4	2	0	0	0	0	0	4	10	0	0	0	5	0	0	0	0	3	0	0	0	0	0	0	0	0	0	0	0	0	0	0	0	0	17	0	0	0	0
Otu001244	0	8	0	4	0	0	0	3	3	2	0	4	0	0	0	3	0	3	3	0	0	0	2	0	0	0	0	0	0	0	0	0	0	0	0	0	0	0	0	0	0	0	0	0	2	0	0	0	0
Otu001245	0	0	2	2	0	0	2	1	5	0	0	0	0	0	0	0	0	0	0	0	0	0	2	0	0	0	0	0	0	0	0	0	0	0	0	0	0	0	0	0	0	0	0	0	10	0	0	0	0
Otu001246	0	0	0	1	0	0	0	0	0	0	0	2	0	0	0	0	0	0	0	0	0	0	0	0	0	0	0	0	0	0	0	0	0	0	0	0	0	0	0	0	0	2	0	0	0	0	0	0	7
Otu001247	0	0	2	0	0	0	4	0	2	2	2	2	0	0	0	0	0	0	0	0	0	0	0	0	0	0	0	0	0	0	0	0	0	0	0	0	0	0	0	0	0	0	0	0	0	0	0	0	4
Otu001248	0	0	0	0	0	0	0	0	0	0	0	2	0	0	0	0	0	0	0	0	0	0	0	0	0	0	0	0	0	0	0	0	0	0	0	0	0	0	0	0	0	0	0	208	0	0	0	0	0
Otu001249	0	0	0	0	0	0	0	0	0	0	0	0	0	0	0	0	0	1	0	0	0	0	0	0	0	0	0	0	0	0	0	0	0	0	0	0	0	0	0	0	0	0	0	142	0	0	0	0	0
Otu001250	0	0	0	0	0	0	0	0	0	0	0	0	0	0	0	10	0	0	0	0	0	0	0	0	8	0	63	0	0	0	1	0	0	7	0	0	0	0	0	71	0	0	0	0	0	0	50	0	0
Otu001251	0	5	0	4	0	9	1	4	0	1	4	0	0	0	0	0	0	0	1	0	0	0	5	0	0	0	0	2	0	0	0	0	4	0	0	0	0	0	0	0	0	0	0	0	2	0	0	0	1
Otu001252	0	10	0	0	0	0	3	0	0	0	0	0	0	0	0	0	0	0	0	0	0	0	0	0	3	0	0	0	0	0	0	0	0	0	0	0	0	0	0	0	0	0	0	131	6	0	0	0	0
Otu001253	9	2	0	2	0	0	2	0	10	3	10	0	0	0	0	0	0	2	2	0	0	0	1	0	0	0	0	0	0	0	0	0	6	0	0	0	0	0	0	0	0	0	0	0	0	0	0	0	1
Otu001254	2	0	0	7	0	0	0	0	3	2	0	4	0	0	0	0	0	0	0	0	0	0	0	0	0	0	0	0	0	0	0	0	0	0	0	0	0	0	0	0	0	0	0	101	8	0	0	0	0
Otu001255	0	0	0	0	0	0	0	0	0	0	0	0	2	0	1	5	0	0	0	0	0	0	0	0	10	0	0	0	0	0	3	0	0	13	0	0	0	0	0	58	0	0	0	0	0	0	0	0	0
Otu001256	0	0	0	0	0	0	0	0	0	0	0	0	0	0	0	0	0	0	0	0	0	0	0	0	0	0	0	0	0	0	0	0	0	0	0	0	0	0	0	0	0	0	0	28	0	0	0	0	0
Otu001257	0	0	0	0	0	0	0	0	0	0	0	0	2	0	0	0	0	0	0	0	26	0	0	0	0	0	0	0	0	0	0	49	0	4	0	0	0	0	0	0	0	0	0	0	0	0	0	0	0
Otu001258	103	0	0	0	0	1	0	4	3	2	0	0	0	2	0	0	0	0	0	0	0	0	2	0	0	0	0	3	0	0	0	0	1	0	0	0	0	0	0	0	0	0	0	48	0	0	0	0	0
Otu001259	11	22	7	26	0	0	11	14	9	16	7	10	0	0	0	0	0	0	22	0	0	0	9	0	0	0	0	7	0	0	0	0	22	0	0	0	0	0	0	0	0	0	0	0	25	0	0	0	0
Otu001260	0	0	0	0	0	0	0	0	0	0	0	0	0	0	2	6	0	0	0	0	0	0	0	0	4	0	55	0	0	0	0	0	0	3	0	0	0	0	0	0	0	0	0	0	0	0	136	0	0
Otu001261	0	3	0	0	0	0	0	0	0	0	0	8	0	0	0	0	0	0	0	0	0	0	0	0	0	0	0	0	0	0	0	0	0	0	0	0	0	0	0	0	0	0	0	43	0	0	0	0	0
Otu001262	0	0	0	0	0	0	0	0	0	0	0	0	0	0	0	0	0	0	0	0	0	0	0	0	0	0	0	17	0	0	0	0	0	0	0	0	0	0	0	0	0	0	0	215	0	0	0	0	0
Otu001263	4	2	5	1	0	2	0	8	7	8	14	8	0	0	0	0	0	3	12	0	0	0	8	0	0	0	0	2	0	0	0	0	2	0	0	0	0	0	0	0	0	0	0	0	4	0	0	0	3
Otu001264	0	0	0	0	0	0	0	0	0	0	0	0	0	0	0	0	0	0	0	0	0	0	0	0	4	0	0	0	0	0	0	0	0	0	4	0	0	0	0	0	0	0	0	0	0	0	171	0	0
Otu001265	0	0	0	0	0	0	0	0	0	0	0	0	0	3	0	0	0	0	0	1	0	0	0	0	0	0	0	0	0	0	0	0	0	0	0	0	0	0	0	0	0	0	0	0	0	0	0	0	0
Otu001266	9	0	0	6	0	2	4	13	9	8	0	4	0	0	0	0	0	2	6	0	0	0	2	0	0	0	0	10	0	0	0	0	0	0	0	0	0	0	0	0	0	0	0	0	17	0	0	0	2
Otu001267	0	0	0	0	0	0	0	0	0	0	0	0	0	0	0	0	0	0	0	0	0	0	0	0	0	0	0	0	0	0	0	0	0	0	0	0	0	0	0	0	0	0	0	231	0	0	0	0	0
Otu001268	0	0	0	0	0	0	0	0	0	0	0	0	0	0	0	0	0	0	0	0	156	0	0	0	0	0	0	0	0	0	0	0	0	0	0	0	0	0	0	0	0	0	0	0	0	0	0	0	0
Otu001269	0	0	0	0	0	0	0	0	0	0	0	0	0	0	0	3	0	0	0	0	0	0	0	0	9	0	0	0	0	0	0	74	0	0	0	0	0	0	0	28	0	0	0	0	0	0	0	0	0
Otu001270	0	0	0	0	0	0	0	0	0	0	0	0	0	0	0	0	0	0	0	0	0	0	0	0	0	0	29	0	0	0	0	0	0	0	0	0	0	0	0	0	0	0	0	104	1	0	0	0	3
Otu001271	0	3	0	0	0	0	4	0	0	0	0	4	0	0	0	0	0	0	0	0	0	0	0	0	0	0	0	0	0	0	0	0	2	0	11	0	0	0	0	73	0	0	0	30	0	0	0	0	0
Otu001272	0	0	0	0	0	0	0	0	0	0	0	0	0	0	0	0	0	0	0	0	0	0	0	0	0	0	0	0	0	0	0	0	0	0	0	0	0	0	0	0	0	0	0	555	0	0	0	0	0
Otu001273	0	0	0	0	0	0	0	0	0	0	0	0	0	0	0	0	0	0	0	0	0	0	0	0	3	0	0	0	0	0	0	101	0	1	0	0	0	0	0	0	0	0	0	0	0	0	0	0	0
Otu001274	0	0	0	0	0	0	0	0	0	0	0	0	0	0	0	0	0	0	0	0	0	0	0	0	3	0	46	0	0	0	0	0	2	0	0	0	0	0	0	0	0	0	0	58	0	0	0	0	0
Otu001275	0	0	0	0	0	0	0	0	0	0	0	0	0	0	0	0	0	0	0	0	0	0	0	0	5	0	0	0	0	0	0	0	0	0	0	0	0	0	0	0	0	2	0	2	0	0	0	0	0
Otu001276	4	9	4	13	0	4	5	5	12	2	11	2	0	0	0	0	0	0	5	0	0	0	3	0	0	0	0	5	0	0	0	0	5	0	0	0	0	0	0	0	0	0	0	0	6	0	0	0	9
Otu001277	0	3	0	0	0	0	0	0	9	0	0	0	0	0	0	0	0	0	0	0	0	0	0	0	0	0	58	2	0	0	0	3	0	0	0	0	0	0	0	0	0	0	0	193	0	0	0	0	0
Otu001278	0	0	0	0	0	0	0	0	0	0	0	0	0	0	0	0	0	0	0	0	38	0	0	0	0	0	7	0	0	0	0	30	0	0	0	0	0	0	0	0	0	0	0	28	0	0	37	0	0
Otu001279	0	0	0	0	0	0	3	0	0	0	0	0	0	0	0	0	0	0	0	0	0	0	0	0	0	0	3	0	0	0	0	0	0	0	2	0	0	0	0	0	0	0	17	0	0	0	0	0	0
Otu001280	1	3	4	0	0	0	4	5	0	2	8	0	0	0	0	0	0	0	0	0	0	0	2	0	0	0	0	0	0	0	0	0	0	0	0	0	0	0	0	0	0	0	0	47	0	0	0	0	0
Otu001281	0	0	0	0	0	0	0	0	0	0	0	0	0	0	0	0	0	0	0	0	0	0	0	0	5	0	66	0	0	1	0	0	0	4	0	0	0	0	0	0	0	0	0	0	0	0	0	0	0
Otu001282	0	1	0	3	0	2	0	4	0	0	0	0	0	0	0	0	0	0	5	0	0	0	0	0	0	0	52	0	0	0	0	0	0	0	5	0	0	0	0	0	0	5	0	0	0	0	0	0	0
Otu001283	0	3	0	7	0	0	0	0	3	0	2	5	0	0	0	4	0	0	0	0	0	0	4	0	0	0	0	2	0	0	0	0	30	0	0	0	0	0	0	0	0	0	0	39	0	0	0	0	2
Otu001284	2	0	0	0	0	0	0	0	0	0	0	0	0	0	0	0	0	0	0	0	0	0	0	0	0	0	0	0	0	0	0	0	17	0	0	0	0	0	0	0	0	0	0	145	0	0	0	0	1
Otu001285	0	4	0	0	0	0	0	0	0	0	0	0	0	0	0	0	0	0	0	0	0	0	0	0	0	0	0	2	0	0	0	0	0	0	0	0	0	0	0	0	0	0	0	0	0	0	0	0	0
Otu001286	5	4	0	1	0	0	3	0	5	0	0	0	0	0	0	0	0	0	2	0	0	0	3	2	0	0	0	0	0	0	0	0	1	0	0	23	0	0	0	0	0	0	0	116	0	0	0	0	3
Otu001287	0	0	0	6	0	0	0	2	0	0	0	0	0	0	0	0	0	0	0	0	0	0	2	0	0	0	0	0	0	0	0	0	0	0	0	0	0	0	0	0	0	0	0	0	3	0	38	0	1
Otu001288	0	7	0	2	0	0	2	2	6	0	0	2	0	0	0	0	0	5	0	0	0	0	0	0	0	0	0	0	0	0	0	0	2	0	0	0	0	0	0	0	0	0	0	0	6	0	0	0	3
Otu001289	0	12	4	0	0	0	0	0	0	0	3	4	0	0	0	0	0	0	0	0	0	0	0	0	0	0	0	0	0	0	0	0	0	0	0	0	0	0	0	0	0	0	0	0	0	0	0	0	0
Otu001290	2	4	0	1	0	3	0	4	0	5	4	0	0	0	0	0	0	1	2	0	0	0	0	0	0	0	0	2	0	0	0	0	1	0	0	0	0	0	0	0	0	0	0	0	0	0	0	0	0
Otu001291	0	0	0	0	0	0	0	0	0	0	2	0	0	0	0	0	0	0	0	0	0	0	0	0	0	0	0	0	0	0	0	0	0	0	0	0	3	0	9	11	0	0	8	0	0	0	0	0	0
Otu001292	0	4	3	2	0	0	0	0	2	5	1	2	0	0	0	0	0	0	0	0	0	0	0	0	0	0	0	0	0	0	0	0	2	0	0	0	0	0	0	0	0	0	0	0	2	0	0	0	4
Otu001293	33	81	49	70	0	62	229	104	79	131	69	54	0	0	0	0	0	42	59	0	0	0	207	0	0	0	50	69	0	0	0	0	70	0	0	0	0	0	0	0	0	0	0	72	91	0	0	0	97
Otu001294	0	0	0	0	0	0	0	0	0	0	0	0	0	0	0	0	0	0	0	0	5	0	0	0	0	0	0	5	0	0	0	0	9	0	21	0	0	0	0	0	0	0	0	0	0	0	11	0	0
Otu001295	0	1	2	2	0	4	0	4	2	0	0	2	0	0	0	0	0	0	0	0	0	0	5	0	0	0	0	0	0	0	0	0	0	0	0	0	0	0	0	0	0	0	0	0	9	0	0	0	0
Otu001296	0	0	0	0	0	3	2	0	4	0	2	0	0	0	0	0	0	0	0	0	0	0	0	0	0	0	0	0	0	0	0	0	0	0	0	0	0	0	0	0	0	0	0	53	0	0	0	0	0
Otu001297	0	0	2	1	0	0	0	0	4	0	0	0	0	0	0	0	0	0	0	0	0	0	0	0	0	0	0	0	0	0	0	0	0	0	0	0	0	0	0	40	0	0	0	220	0	0	0	0	0
Otu001298	0	2	0	0	0	0	1	0	0	0	0	0	0	0	0	0	1	0	0	0	0	0	0	0	0	0	0	1	0	0	0	0	0	0	0	0	0	0	0	0	0	0	0	154	2	0	0	0	0
Otu001299	0	9	6	2	0	10	9	26	2	7	9	11	0	0	0	0	0	6	8	0	107	0	2	0	2	0	0	14	0	0	0	52	5	0	0	0	0	0	0	0	0	0	0	0	3	0	0	0	2
Otu001300	0	0	0	0	0	0	0	0	0	0	0	0	0	0	0	0	0	0	0	0	0	0	0	0	0	0	87	0	0	0	0	0	0	4	14	0	0	0	0	0	0	0	0	0	0	0	0	0	0
Otu001301	0	3	0	0	0	0	0	2	0	0	0	0	0	0	0	0	0	0	0	0	0	0	3	0	0	0	0	3	0	0	0	0	0	0	11	0	0	0	0	0	0	0	0	0	0	0	0	0	2
Otu001302	0	0	0	0	0	0	0	0	0	0	0	2	0	0	0	9	0	0	0	0	0	0	0	0	0	0	0	0	0	0	0	45	0	9	0	0	0	0	0	0	0	0	0	0	0	0	0	0	0
Otu001303	0	2	0	3	0	0	0	0	0	2	0	0	0	0	0	0	0	0	0	0	0	0	0	0	3	0	0	0	0	0	0	0	0	0	0	0	0	0	0	0	0	0	0	247	0	0	0	0	0
Otu001304	0	0	0	0	0	0	0	0	0	0	0	0	0	0	0	2	0	0	2	0	0	0	0	0	0	0	47	0	0	0	0	0	0	0	0	0	0	0	0	0	0	0	0	90	0	0	0	0	0
Otu001305	0	0	0	3	0	0	0	0	0	0	0	0	0	0	0	0	0	0	0	0	0	0	0	0	5	0	0	0	0	0	0	0	0	2	0	0	0	0	0	0	0	0	0	88	0	0	0	0	0
Otu001306	0	0	0	0	2	0	0	0	0	0	0	0	0	0	0	0	0	0	0	0	0	0	0	0	0	0	0	0	0	0	0	0	0	0	0	0	0	0	0	0	0	0	0	227	0	0	0	0	0
Otu001307	28	81	24	68	0	43	42	56	65	64	42	41	0	0	0	0	0	34	47	0	0	0	38	0	0	0	0	31	0	0	0	0	27	0	0	0	0	0	0	0	0	0	0	0	69	0	0	0	15
Otu001308	0	0	0	2	0	0	0	0	2	0	1	0	0	0	0	0	0	0	0	0	0	0	0	0	0	0	0	0	0	0	0	0	0	0	0	0	0	0	0	0	0	0	0	0	0	0	0	0	0
Otu001309	0	0	0	0	0	0	0	0	0	0	0	0	0	2	0	0	0	0	0	0	0	0	0	0	2	0	0	0	0	0	0	0	0	0	0	0	0	0	0	0	0	0	0	70	0	0	0	0	0
Otu001310	3	4	11	10	0	4	8	10	11	29	16	14	0	0	0	0	0	4	26	0	0	0	6	0	0	0	0	4	0	0	0	0	15	0	0	0	0	0	0	0	0	0	0	0	18	0	0	0	5
Otu001311	0	4	2	2	0	8	7	12	0	0	2	7	0	0	0	0	0	0	17	0	0	0	12	0	0	0	0	10	0	0	0	0	14	0	0	0	0	0	0	0	0	0	0	0	4	0	0	0	6
Otu001312	0	0	0	0	0	0	0	0	0	0	0	0	0	0	0	0	0	0	0	0	0	0	0	0	0	0	14	0	0	0	0	0	0	0	0	0	0	0	0	57	0	0	0	302	0	0	0	0	0
Otu001313	0	0	0	2	0	0	1	0	0	0	5	0	0	0	0	0	0	4	0	0	0	0	2	0	0	0	0	0	0	0	0	0	0	0	0	0	0	0	0	65	0	0	0	0	0	0	0	0	0
Otu001314	3	2	1	0	0	1	0	0	10	0	0	16	0	0	0	0	0	0	0	0	0	0	4	0	0	0	0	6	0	0	0	0	0	0	0	0	0	0	0	0	0	0	0	105	3	0	0	0	0
Otu001315	0	0	0	0	0	0	0	0	0	0	0	0	0	0	0	0	0	0	0	0	0	0	0	0	0	0	0	0	0	0	0	0	0	0	0	0	0	0	0	0	0	0	0	132	0	0	0	0	0
Otu001316	0	0	0	0	0	0	0	0	0	0	0	0	0	0	0	2	0	0	0	0	0	0	0	0	2	0	27	0	0	0	0	0	0	3	0	0	0	0	0	0	0	0	0	2	0	0	0	0	0
Otu001317	4	11	8	7	0	5	5	6	3	25	3	10	0	0	0	0	0	2	6	0	0	0	4	0	0	0	0	5	0	0	0	0	11	0	0	0	0	0	0	0	0	0	0	0	18	0	0	0	7
Otu001318	0	0	0	0	0	0	0	0	0	0	0	0	0	0	0	3	0	0	0	0	0	0	0	0	1	0	31	0	0	0	0	0	0	0	0	0	0	0	0	19	0	0	0	0	0	0	0	0	0
Otu001319	0	0	0	0	0	0	3	0	0	0	3	1	0	0	0	0	0	1	0	0	0	0	0	0	0	0	0	2	0	0	0	0	0	0	0	0	0	0	0	0	0	0	0	0	2	0	0	0	0
Otu001320	0	0	0	0	0	0	0	0	0	4	0	0	0	0	0	0	5	0	0	0	0	0	0	0	0	0	0	0	0	0	0	0	0	0	0	0	0	0	0	0	0	0	0	0	0	0	0	0	0
Otu001321	32	70	25	36	1	18	29	32	38	13	62	19	0	2	0	0	0	14	28	0	0	0	46	0	0	0	0	38	0	0	0	0	28	0	0	0	0	0	0	37	0	0	0	0	101	0	0	0	91
Otu001322	0	13	4	0	0	0	0	0	0	0	0	4	0	3	0	0	0	0	0	0	0	0	0	0	4	0	0	0	0	0	0	0	0	0	19	0	0	0	0	0	0	0	0	0	2	0	74	0	0
Otu001323	3	9	2	0	0	4	6	0	0	6	6	2	0	0	0	0	0	3	6	0	0	0	12	0	0	0	0	2	0	0	0	0	7	0	0	0	0	0	0	0	0	0	0	0	11	0	0	0	0
Otu001324	0	0	0	0	0	0	0	0	0	0	0	0	0	0	0	0	0	0	0	0	0	0	0	0	0	0	50	0	0	0	0	0	0	0	0	0	0	0	0	0	0	0	0	0	0	0	0	0	0
Otu001325	0	0	0	8	0	1	0	0	0	0	0	0	0	0	0	0	0	0	0	0	0	0	0	0	0	0	0	0	0	0	0	0	0	0	0	0	0	0	0	0	0	0	0	258	0	0	0	0	0
Otu001326	0	0	0	0	0	0	0	0	0	0	0	0	0	0	0	6	0	0	0	0	71	0	0	0	9	0	0	0	0	0	0	0	0	3	0	0	0	0	0	0	0	0	0	0	0	0	0	0	0
Otu001327	6	15	7	11	0	15	16	16	8	15	16	4	0	0	0	0	0	8	18	0	0	0	11	0	0	0	0	11	0	0	0	0	6	0	0	0	0	0	0	0	0	0	0	0	20	0	0	0	4
Otu001328	0	0	0	0	0	0	0	0	0	0	1	0	0	0	0	3	0	0	0	0	0	0	0	0	0	0	11	0	0	0	0	0	0	0	4	0	0	0	0	0	0	0	0	104	0	0	0	0	2
Otu001329	0	2	1	0	0	0	3	0	0	6	0	1	0	0	0	0	0	0	0	0	0	0	4	0	0	0	0	2	0	0	0	0	0	0	0	0	0	0	0	0	0	0	0	0	3	0	0	0	2
Otu001330	0	0	0	0	0	0	0	0	0	0	0	0	0	0	0	0	0	0	0	0	0	0	0	0	0	0	0	0	0	0	0	0	0	0	0	0	0	0	0	0	0	0	0	0	0	0	0	0	0
Otu001331	0	2	0	2	0	0	0	0	0	0	0	1	0	0	0	0	0	0	0	0	0	0	5	0	2	0	0	0	0	0	0	0	0	0	0	0	0	0	0	0	0	0	2	32	0	0	0	0	0
Otu001332	2	3	0	4	0	3	0	0	0	6	0	0	0	0	0	0	0	0	0	0	0	0	0	0	0	0	0	2	0	0	0	0	0	0	0	0	0	0	0	0	0	0	0	92	0	0	0	0	0
Otu001333	0	0	3	0	0	0	0	0	0	0	0	0	0	0	0	0	0	0	0	0	0	0	2	0	0	0	0	1	0	0	0	0	0	0	7	0	0	0	0	0	0	0	0	108	0	0	0	0	0
Otu001334	0	20	4	0	0	9	6	14	2	0	10	5	0	0	1	0	0	2	6	0	0	0	10	0	0	0	0	3	0	0	0	0	3	0	0	0	0	0	0	0	0	0	0	0	0	0	0	0	14
Otu001335	8	12	4	9	0	21	2	9	14	6	14	9	0	0	0	0	0	2	4	0	0	0	6	0	0	0	0	8	0	0	0	0	8	0	0	0	0	0	0	19	0	0	0	0	4	0	0	0	27
Otu001336	0	4	0	0	0	0	2	0	0	0	4	1	0	0	0	0	0	0	6	0	0	0	0	0	0	0	0	6	0	0	0	0	0	0	0	0	0	0	0	0	0	0	0	0	0	0	0	0	0
Otu001337	0	0	0	0	0	0	0	0	0	0	0	0	1	0	0	2	0	0	0	0	54	0	0	0	0	0	0	2	0	0	1	0	0	3	0	0	0	0	0	0	0	0	0	41	0	0	0	0	0
Otu001338	0	4	2	5	0	0	0	8	0	0	2	1	0	0	0	0	0	2	4	0	0	0	4	0	42	0	0	0	0	0	0	0	0	0	0	0	0	0	0	19	0	0	0	0	1	0	0	0	0
Otu001339	0	0	0	0	0	0	0	0	0	0	0	0	0	0	0	0	0	0	0	0	0	0	0	0	0	0	0	0	0	0	0	0	0	0	0	0	0	0	0	0	0	0	0	0	0	0	0	0	0
Otu001340	0	1	0	0	0	0	0	0	1	0	0	3	0	0	0	3	0	0	0	0	0	0	0	0	2	0	0	0	0	0	0	0	3	0	10	0	0	0	0	0	0	0	0	0	3	0	0	0	0
Otu001341	0	0	0	0	0	0	2	0	8	3	0	0	0	0	0	0	0	0	6	0	0	0	0	0	0	0	0	2	0	0	0	0	2	0	0	0	0	0	0	0	0	0	0	66	0	0	0	0	2
Otu001342	0	0	0	0	0	0	0	0	0	0	0	0	0	0	0	3	0	0	0	0	0	0	0	0	0	0	0	0	0	0	0	11	0	0	0	0	0	0	0	0	0	0	0	0	0	0	0	0	0
Otu001343	0	0	0	1	0	0	0	3	5	0	0	4	0	0	0	0	0	0	0	0	0	0	3	0	0	0	0	2	0	0	0	0	0	0	0	0	0	0	0	0	0	0	0	117	12	0	0	0	0
Otu001344	1	6	8	4	0	0	0	0	0	15	1	0	2	0	0	0	0	0	0	0	0	0	0	0	0	0	0	0	0	0	0	0	3	0	0	0	0	0	0	0	0	0	0	70	8	0	0	0	0
Otu001345	3	14	6	7	0	3	2	5	7	4	4	6	0	0	0	0	0	0	8	0	0	0	3	0	0	0	0	8	0	0	0	0	17	0	2	0	0	0	0	0	0	0	1	46	12	0	0	0	8
Otu001346	0	0	2	0	0	3	0	0	0	0	0	0	0	0	0	0	0	0	0	0	0	0	2	0	0	0	0	3	0	0	0	0	0	0	0	0	0	0	0	0	0	0	0	0	0	0	277	0	0
Otu001347	5	2	0	9	0	0	0	8	19	9	4	11	0	0	0	0	0	0	5	0	0	0	0	0	0	0	0	2	0	0	0	0	6	0	0	0	0	0	0	0	0	0	0	0	10	0	0	0	2
Otu001348	0	0	0	0	0	0	0	0	0	0	0	0	0	0	0	0	0	0	0	0	115	0	0	0	0	0	0	0	0	0	0	0	0	0	0	0	0	0	0	0	0	0	0	0	0	0	0	0	1
Otu001349	2	0	2	4	0	0	0	3	9	0	0	11	0	0	0	0	0	0	0	0	0	0	0	0	0	0	52	2	0	0	0	0	0	0	0	0	0	0	0	0	0	0	0	0	7	0	0	0	7
Otu001350	0	0	0	0	0	3	0	0	0	0	0	3	0	0	0	0	0	0	0	0	0	0	0	0	0	0	0	0	0	0	0	0	0	0	41	0	0	0	0	0	0	0	0	0	4	0	0	0	0
Otu001351	0	0	8	6	0	1	2	2	2	5	3	4	0	0	0	0	0	0	0	0	0	0	1	0	0	0	0	0	0	0	0	0	0	0	0	0	0	0	0	0	0	0	0	0	0	0	0	0	0
Otu001352	7	16	7	9	0	2	6	5	0	6	18	6	2	0	0	0	0	1	9	0	0	0	0	0	0	0	186	13	0	0	0	0	7	0	0	0	0	0	0	23	0	0	0	30	8	0	0	0	16
Otu001353	0	0	0	0	0	0	0	0	0	0	0	0	0	0	0	0	0	0	0	0	0	0	0	0	0	0	0	0	0	0	0	0	0	0	0	0	0	0	0	174	0	0	0	0	0	0	0	0	0
Otu001354	2	35	1	0	2	0	0	0	0	2	4	2	0	5	0	0	3	0	0	0	0	0	0	0	0	9	0	0	0	0	0	0	0	0	0	0	0	0	0	0	0	0	0	88	0	0	0	0	0
Otu001355	0	0	0	0	0	0	0	0	0	0	0	0	0	2	0	0	0	0	0	0	0	0	0	0	0	0	0	0	0	0	0	0	0	0	0	0	0	0	0	0	0	0	0	0	0	0	0	0	0
Otu001356	6	0	2	0	0	3	0	0	4	4	0	0	0	0	0	3	0	0	0	0	0	0	0	0	8	0	0	0	0	0	0	0	0	0	0	0	0	0	0	0	0	0	0	99	0	0	0	0	0
Otu001357	0	0	0	0	0	0	0	0	0	0	0	0	3	0	0	0	0	0	0	0	0	0	0	0	4	0	0	0	0	0	2	0	0	6	0	0	0	0	0	0	0	0	0	0	0	0	0	0	0
Otu001358	0	0	0	0	0	0	0	0	0	0	0	2	0	0	0	0	0	0	0	0	0	0	0	0	0	0	0	0	0	0	0	0	0	0	0	0	0	0	0	0	0	0	0	0	0	0	0	0	0
Otu001359	0	0	1	3	0	0	1	9	0	4	0	2	0	0	0	0	0	0	2	0	0	0	0	0	0	0	0	0	0	0	0	0	0	0	0	0	0	0	0	20	609	0	0	0	0	0	0	0	0
Otu001360	0	0	0	0	0	0	0	0	0	0	0	0	0	0	0	0	1	0	0	0	0	0	0	0	0	0	0	0	0	0	0	0	0	0	0	0	0	0	0	0	0	0	0	0	0	0	0	0	0
Otu001361	0	0	1	0	0	0	4	3	0	2	0	1	0	0	0	0	0	0	5	0	0	0	3	0	0	0	0	8	0	0	0	0	3	0	0	0	0	0	0	0	0	0	0	183	0	0	0	0	4
Otu001362	0	0	0	0	0	0	0	0	0	0	0	0	0	0	0	0	0	0	0	0	0	0	0	0	0	0	0	0	0	0	0	0	0	0	0	0	0	0	0	0	0	0	0	0	0	0	0	0	0
Otu001363	0	0	0	0	0	0	0	0	0	0	0	0	0	0	0	0	0	0	0	0	57	0	0	0	4	0	0	0	0	0	0	37	0	1	0	0	0	0	0	0	0	0	0	29	0	0	0	0	0
Otu001364	2	3	0	0	0	0	0	3	0	0	0	2	0	0	0	0	0	0	0	0	0	0	0	0	0	0	0	0	0	0	0	0	0	0	0	0	0	0	0	0	0	0	0	36	0	0	0	0	0
Otu001365	0	8	10	3	0	4	8	4	5	6	5	0	0	0	0	0	0	0	3	0	0	0	0	0	0	0	0	3	0	0	0	0	5	0	0	0	0	0	0	0	0	0	0	0	5	0	0	0	2
Otu001366	4	6	0	0	0	0	0	5	0	1	0	1	0	0	0	0	0	0	0	0	0	0	0	0	0	0	8	0	0	0	0	0	0	0	0	0	0	0	0	0	0	0	0	0	2	0	0	0	0
Otu001367	0	0	2	0	0	0	0	0	0	0	0	0	0	0	0	0	0	0	0	0	0	0	0	0	0	0	29	0	0	0	0	0	0	0	0	0	0	0	0	0	0	0	0	114	0	0	0	0	0
Otu001368	0	0	0	0	0	0	0	0	0	0	0	0	0	0	0	0	0	0	0	0	0	0	0	0	0	0	0	0	0	0	0	0	0	0	0	0	0	0	0	0	0	0	0	0	0	0	0	0	0
Otu001369	2	0	2	0	0	3	0	0	0	0	0	0	0	0	0	0	0	0	0	0	0	0	0	0	0	0	0	0	0	0	0	0	0	0	6	0	0	0	0	28	0	0	0	0	0	0	0	0	0
Otu001370	3	0	0	0	0	2	0	0	4	0	0	3	0	0	0	0	0	4	3	0	0	0	0	0	5	0	0	0	0	0	0	0	0	0	0	0	0	0	0	0	0	0	0	0	0	0	0	0	0
Otu001371	0	0	0	0	0	0	0	0	0	0	0	0	0	0	0	9	0	0	0	0	94	0	0	0	7	0	22	0	0	0	0	0	0	4	4	0	0	0	0	31	0	0	0	0	0	0	0	0	0
Otu001372	0	0	0	0	0	0	0	0	0	0	0	0	2	0	1	2	0	0	0	0	0	0	0	0	3	0	0	0	0	0	0	0	0	0	0	0	0	0	0	50	0	0	0	0	0	0	90	0	0
Otu001373	0	5	0	1	0	1	0	0	4	4	0	8	0	0	0	0	0	0	2	0	0	0	5	0	0	0	0	0	0	0	0	0	0	0	0	0	0	0	0	0	0	0	0	0	0	0	0	0	2
Otu001374	0	2	0	0	0	0	0	0	3	1	0	0	0	0	0	7	0	4	0	0	76	0	1	0	0	0	22	0	0	1	0	0	0	0	0	0	0	0	0	0	0	0	0	0	0	0	0	0	0
Otu001375	1	2	1	2	0	0	2	4	8	4	3	4	0	0	0	0	0	4	2	0	0	0	2	0	0	0	0	2	0	0	0	0	1	0	0	0	0	0	0	0	0	0	0	0	3	0	0	0	3
Otu001376	0	0	0	0	0	0	0	0	4	0	0	2	2	0	0	2	0	0	4	0	0	0	0	0	0	0	0	0	0	0	0	0	0	0	0	0	0	0	0	18	0	0	0	0	0	0	39	0	0
Otu001377	0	0	0	0	0	0	0	0	0	0	0	0	0	0	0	6	0	0	0	0	209	0	0	0	0	2	0	0	0	0	0	0	0	0	9	0	0	0	0	0	0	0	0	0	0	0	0	0	0
Otu001378	0	0	0	0	0	0	0	0	0	0	0	0	0	0	0	0	0	0	0	0	0	0	0	0	0	0	0	0	0	0	0	0	0	0	0	0	0	0	0	0	0	0	0	0	0	0	0	0	0
Otu001379	0	0	0	0	0	0	0	1	0	0	0	0	0	0	0	0	0	0	0	0	0	0	0	0	0	0	0	0	0	0	0	0	0	0	0	0	0	0	0	0	0	0	0	0	0	0	0	0	0
Otu001380	0	0	0	0	0	0	0	0	0	0	0	0	0	0	0	0	0	0	0	0	53	0	0	0	0	0	44	0	0	0	0	75	0	0	0	0	0	0	0	0	0	0	0	0	0	0	0	0	0
Otu001381	0	3	3	0	0	0	0	0	0	0	0	9	0	0	0	0	0	2	2	0	0	0	0	0	0	0	0	0	0	0	0	0	0	0	0	0	0	0	0	36	0	0	0	29	0	0	0	0	4
Otu001382	0	6	2	0	0	0	0	2	8	1	0	5	0	0	0	0	0	0	0	0	0	0	2	0	0	0	0	0	0	0	0	0	0	0	0	0	0	0	0	0	0	0	0	0	0	0	0	0	0
Otu001383	0	0	0	0	0	0	0	0	0	0	0	0	0	0	1	0	0	0	0	0	0	0	0	0	0	0	0	0	0	0	0	0	0	0	0	0	0	0	0	0	0	0	0	261	0	0	0	0	0
Otu001384	0	0	0	0	0	0	0	0	0	0	0	0	0	0	0	0	0	0	0	0	0	0	0	0	0	0	0	0	0	0	0	0	0	0	0	0	0	0	0	0	0	0	0	0	0	0	0	0	0
Otu001385	3	3	5	5	0	0	2	0	8	0	2	5	0	0	0	0	0	3	0	0	0	0	10	0	0	0	0	0	0	0	0	0	0	0	0	0	0	0	0	0	0	0	0	0	14	0	0	0	2
Otu001386	0	0	0	0	0	0	0	0	2	0	0	0	0	0	0	0	2	0	0	0	0	0	0	0	0	0	0	0	0	0	0	0	0	0	0	0	0	0	0	0	0	0	1	0	0	0	0	0	0
Otu001387	0	0	0	0	0	0	0	0	0	0	0	0	0	0	0	1	0	0	0	0	0	0	0	0	1	0	0	0	0	0	0	0	0	7	12	0	0	0	0	0	0	0	0	0	0	0	0	0	0
Otu001388	0	0	0	0	0	0	1	2	0	2	0	0	0	0	0	0	0	1	0	0	0	0	2	0	4	0	0	2	0	0	0	0	0	0	0	0	0	0	0	0	0	0	0	107	0	0	0	0	0
Otu001389	0	0	0	0	0	0	0	0	0	0	0	0	0	0	0	0	0	0	0	0	0	0	0	0	0	2	0	0	0	0	0	0	0	3	0	0	0	0	0	0	0	0	0	66	0	0	0	0	0
Otu001390	0	0	0	0	0	0	0	0	0	0	0	0	0	0	0	0	0	0	0	0	0	0	0	0	0	0	87	0	0	0	0	0	0	0	0	0	0	0	0	0	0	0	0	0	0	0	0	0	0
Otu001391	0	0	0	0	0	0	0	0	0	0	0	0	0	0	0	0	0	0	0	0	47	0	0	0	0	0	0	0	0	0	0	0	0	0	0	0	0	0	0	0	0	0	0	0	0	0	0	0	0
Otu001392	1	2	4	3	0	0	0	1	0	6	0	2	0	0	0	0	0	3	6	0	0	0	3	0	0	0	0	4	0	0	0	0	3	0	0	0	0	0	0	0	0	0	0	0	0	0	0	0	0
Otu001393	0	0	0	0	0	0	0	0	0	0	0	0	0	0	0	5	0	0	0	0	4	0	0	0	0	0	0	0	0	0	0	8	0	0	0	0	0	0	0	0	0	0	0	0	0	0	4	0	0
Otu001394	0	0	0	0	0	0	0	0	0	0	0	0	0	0	0	0	0	0	0	0	93	0	0	0	0	0	0	0	0	0	0	0	0	0	0	0	0	0	0	0	0	0	0	0	0	0	0	0	0
Otu001395	0	2	3	0	0	0	0	2	1	0	5	4	0	0	0	0	0	3	2	0	0	0	1	0	0	0	0	2	0	0	0	0	0	0	0	0	0	0	0	0	0	0	0	0	3	0	0	0	2
Otu001396	0	0	3	10	0	4	0	0	6	0	14	6	0	0	0	0	0	0	10	0	0	0	0	0	0	0	0	9	0	0	0	0	0	0	0	0	0	0	0	0	0	0	0	0	3	0	0	0	0
Otu001397	0	0	0	0	0	3	0	0	0	2	0	0	0	0	1	0	0	0	0	0	0	0	0	0	0	0	0	0	0	0	0	0	0	0	0	0	0	0	0	0	0	0	0	0	0	0	0	0	0
Otu001398	0	9	3	4	0	0	0	0	2	2	0	0	0	0	0	0	0	0	0	0	0	0	2	0	0	0	0	0	0	0	0	0	2	0	0	0	0	0	0	0	0	0	0	0	1	0	0	0	2
Otu001399	4	3	0	6	0	0	10	7	0	0	0	8	2	0	0	0	0	0	0	0	0	0	6	0	0	0	0	11	0	0	0	0	7	0	0	0	0	0	0	64	0	0	0	0	1	0	0	0	0
Otu001400	0	0	0	2	0	0	0	9	0	0	0	5	0	0	0	0	0	0	1	0	92	0	6	0	0	0	0	0	0	0	0	0	1	0	0	0	0	0	0	0	0	0	0	0	0	0	0	0	3
Otu001401	0	0	0	1	0	0	0	0	0	0	0	0	0	0	0	6	0	0	0	0	0	0	0	0	2	0	0	0	0	0	0	0	0	0	0	0	0	0	0	0	0	0	0	0	4	0	0	0	0
Otu001402	0	0	0	0	0	0	0	0	0	0	0	0	3	0	0	1	0	0	0	0	81	0	0	0	4	0	0	0	0	0	0	0	0	1	0	0	0	0	0	47	0	0	0	0	0	0	77	0	0
Otu001403	0	9	0	4	0	3	0	3	4	2	0	9	0	0	0	0	0	0	4	0	29	0	0	0	0	0	0	2	0	0	0	0	5	5	0	0	0	0	0	0	0	0	0	78	0	0	0	0	0
Otu001404	2	2	0	6	0	1	2	4	1	3	2	9	0	0	0	0	0	0	0	0	0	0	0	0	0	0	0	0	0	0	0	0	0	0	0	0	0	0	0	0	0	0	0	0	3	0	0	0	0
Otu001405	5	10	0	7	0	6	1	0	6	13	6	0	0	0	0	0	0	5	9	0	0	0	5	0	0	0	0	20	0	0	0	0	4	0	0	0	0	0	0	0	0	0	0	0	1	0	0	0	2
Otu001406	0	0	6	6	0	1	1	5	0	7	0	6	0	0	0	0	0	0	0	0	0	0	4	0	0	0	0	0	0	0	0	0	6	0	0	0	0	0	0	0	0	0	0	0	2	0	0	0	0
Otu001407	0	0	0	0	0	0	0	0	0	0	0	0	0	0	0	0	0	0	0	0	0	0	0	0	2	0	21	0	0	0	1	55	0	0	0	0	0	0	0	0	0	0	0	0	0	0	0	0	0
Otu001408	0	0	0	0	0	0	0	0	0	0	0	0	2	0	0	3	0	0	0	0	0	0	0	0	0	0	0	0	0	0	0	0	0	6	0	0	0	0	0	0	0	0	0	0	0	0	0	0	0
Otu001409	0	0	0	0	0	0	0	0	0	0	0	0	0	0	0	0	0	0	0	0	8	0	0	0	2	0	9	0	0	0	0	18	0	0	3	0	0	0	0	0	0	0	0	2	0	0	24	0	0
Otu001410	0	0	0	5	0	0	0	1	0	0	7	0	0	0	0	0	0	1	0	0	0	0	0	0	0	0	0	0	0	0	0	0	0	0	0	0	0	0	0	0	0	0	0	0	0	0	0	0	0
Otu001411	0	0	0	0	0	0	0	0	0	0	0	0	0	0	0	3	0	0	0	0	0	0	0	0	2	1	0	0	0	3	0	0	0	11	20	0	0	0	0	0	0	0	0	0	0	0	0	0	0
Otu001412	5	12	1	0	1	0	3	3	4	11	4	3	0	0	0	0	0	2	3	0	0	0	2	0	0	0	0	10	0	0	0	0	0	0	0	0	0	0	0	0	0	0	0	0	7	0	0	0	1
Otu001413	5	1	2	7	0	2	0	5	2	8	3	0	0	0	0	0	0	0	5	0	0	0	4	0	0	0	0	0	0	0	0	0	1	0	0	0	0	0	0	0	0	0	0	0	5	0	0	0	2
Otu001414	0	0	0	0	0	0	0	0	0	0	0	0	0	0	1	0	0	0	0	0	0	0	0	0	2	0	0	0	0	0	0	0	0	0	0	0	0	0	0	0	0	0	0	0	0	0	0	0	0
Otu001415	0	0	0	0	0	0	0	0	0	0	0	0	0	0	0	5	0	0	0	0	0	0	0	0	2	1	44	0	0	0	0	0	0	4	0	0	0	0	0	0	0	0	0	0	0	0	0	0	0
Otu001416	0	0	0	0	0	0	0	0	0	0	0	0	0	0	0	0	0	0	0	0	0	0	0	0	0	0	0	0	0	0	0	0	0	0	0	0	0	0	0	0	0	0	0	0	0	0	0	0	0
Otu001417	0	0	3	0	0	0	0	0	0	0	0	0	4	0	0	7	0	0	0	0	73	0	0	0	4	0	55	0	0	0	0	99	0	6	5	0	0	0	0	0	0	0	0	0	0	0	71	0	0
Otu001418	0	0	0	0	0	0	2	3	1	0	0	0	0	0	0	2	0	0	2	0	0	0	0	0	0	0	0	0	0	0	0	0	0	0	3	0	0	0	0	0	0	0	0	17	0	0	0	0	0
Otu001419	3	0	2	0	0	0	0	8	0	2	2	0	0	0	0	3	0	2	2	0	1	0	0	0	0	0	0	3	0	0	0	0	0	0	1	0	0	0	0	18	0	0	0	0	0	0	8	0	0
Otu001420	0	0	0	0	0	0	0	0	0	0	0	0	2	0	0	0	0	0	0	0	0	0	0	0	0	0	0	0	0	0	0	0	0	0	0	0	0	0	0	0	0	0	0	0	0	0	0	0	0
Otu001421	0	1	0	5	0	0	0	4	0	0	0	3	0	0	0	0	0	0	0	0	0	0	0	0	0	0	37	0	0	0	0	0	1	0	0	0	0	0	0	0	0	0	0	0	1	0	0	0	0
Otu001422	0	0	0	0	0	0	0	0	0	0	0	0	0	0	0	0	0	0	0	0	0	0	0	0	2	0	0	0	0	0	0	0	0	0	2	0	0	0	0	6	0	0	0	0	0	0	0	0	0
Otu001423	0	3	2	2	2	8	0	2	1	0	0	3	0	0	0	0	0	0	6	0	0	0	3	0	0	0	0	0	0	0	0	0	9	0	0	0	0	0	0	0	0	0	0	0	0	0	0	0	0
Otu001424	0	0	0	0	0	0	0	0	0	0	0	0	0	0	0	0	0	0	0	0	0	0	0	0	4	0	58	0	0	0	2	57	0	2	0	0	0	0	0	0	0	0	0	0	0	0	78	0	0
Otu001425	0	0	0	0	0	0	7	0	0	2	2	0	0	0	0	0	0	0	0	0	0	0	0	0	0	0	0	0	0	0	0	0	0	0	0	0	0	0	0	48	0	0	0	0	0	0	0	0	0
Otu001426	0	0	0	0	0	0	0	0	0	0	0	0	3	0	0	2	0	0	4	0	0	0	0	0	4	0	12	0	0	0	0	0	0	6	0	0	0	0	0	0	0	0	0	0	0	0	0	0	0
Otu001427	2	2	2	10	0	4	11	1	13	2	6	3	0	0	0	0	0	8	2	0	0	0	25	0	0	0	0	8	0	0	0	0	9	0	0	0	0	0	0	85	0	0	0	0	8	0	0	0	17
Otu001428	0	0	0	0	0	0	0	0	0	0	0	0	0	0	0	2	0	0	0	0	0	0	0	0	0	0	0	0	0	0	0	0	0	0	11	0	0	0	0	0	0	0	0	0	0	0	135	0	0
Otu001429	0	0	3	5	0	0	6	2	5	3	0	0	0	0	0	0	0	0	0	0	0	0	0	0	0	0	0	0	0	0	0	0	2	0	0	0	0	0	0	0	0	0	0	0	5	0	0	0	0
Otu001430	0	0	0	0	0	0	0	0	0	0	0	0	0	0	0	0	0	0	0	0	113	0	0	0	0	0	0	0	0	0	0	0	0	0	0	0	0	0	0	0	0	0	0	0	0	0	0	0	0
Otu001431	0	3	2	0	0	2	2	3	0	0	3	4	0	0	0	0	0	0	13	0	0	0	2	0	0	0	0	2	0	0	0	0	3	0	12	0	0	0	0	19	0	0	0	0	4	0	0	0	5
Otu001432	0	31	2	1	0	7	2	3	0	0	0	0	0	3	0	0	0	0	0	0	0	0	0	0	3	2	0	0	0	0	0	0	1	2	9	0	0	0	0	0	0	0	0	0	0	0	0	0	0
Otu001433	0	4	0	9	0	0	2	0	5	4	0	9	0	0	0	0	0	0	0	0	0	0	0	0	0	0	20	0	0	0	0	0	1	0	4	0	0	0	0	36	0	0	0	55	0	0	0	0	0
Otu001434	4	2	4	8	0	0	0	0	8	0	1	3	0	0	0	0	0	3	2	0	0	0	0	0	0	2	0	3	0	0	0	0	0	0	9	0	0	0	0	0	0	0	0	0	0	0	0	0	2
Otu001435	9	24	5	32	0	9	2	21	11	16	13	15	0	0	0	0	0	5	18	0	0	0	19	0	0	0	0	36	0	0	0	0	7	0	0	0	0	0	0	0	0	0	0	80	8	0	0	0	27
Otu001436	6	0	0	0	0	0	0	0	0	0	3	0	2	0	0	0	0	0	0	0	0	0	0	0	0	0	0	0	0	0	0	95	0	2	0	0	0	0	0	0	0	0	0	136	0	0	0	0	0
Otu001437	0	0	2	0	0	3	2	0	0	8	3	3	0	0	0	0	0	1	3	0	0	0	0	0	0	0	0	3	0	0	0	0	5	0	0	0	0	0	0	0	0	0	0	0	0	0	0	0	5
Otu001438	0	0	0	0	0	0	0	0	0	0	0	0	0	0	0	0	0	0	0	0	0	0	0	0	0	0	0	0	0	0	0	0	0	0	0	0	0	0	0	0	0	0	0	0	0	0	0	0	1
Otu001439	0	0	0	0	0	0	0	0	0	0	0	0	0	0	0	0	0	0	0	0	0	0	0	0	0	0	0	0	0	0	0	0	0	0	0	0	0	0	0	123	0	0	0	0	0	0	0	0	0
Otu001440	0	0	0	0	0	0	0	0	0	0	0	0	0	0	0	4	0	0	0	0	0	0	0	0	0	0	31	0	0	0	0	0	0	2	0	0	0	0	0	0	0	0	0	0	0	0	0	0	0
Otu001441	0	0	0	0	0	0	0	0	0	0	0	0	0	0	0	0	0	0	0	0	0	0	0	0	0	0	0	0	8	0	0	0	0	0	0	0	0	4	0	0	0	0	0	0	0	0	0	0	0
Otu001442	0	0	0	0	0	0	0	0	0	0	0	0	0	0	0	1	0	0	0	0	33	0	0	0	0	0	0	0	0	0	0	0	0	2	2	0	0	0	0	0	0	0	1	24	0	0	56	0	0
Otu001443	0	0	0	0	0	0	0	0	0	0	0	0	0	0	0	3	0	0	0	0	0	0	0	0	0	0	0	0	0	0	0	88	0	0	0	0	0	0	0	0	0	0	0	164	0	0	0	0	0
Otu001444	0	0	0	0	0	0	0	0	0	0	0	0	0	0	0	0	0	0	0	0	1	0	0	0	2	0	0	0	0	0	0	0	0	0	0	0	0	0	0	57	0	0	0	38	0	0	0	0	0
Otu001445	0	0	0	0	0	0	0	0	0	0	0	3	0	0	0	0	0	0	0	0	0	0	0	0	0	0	0	2	0	0	0	51	0	0	0	0	0	0	0	0	0	0	0	108	0	0	0	0	0
Otu001446	0	0	0	0	0	0	0	0	0	0	0	0	0	0	0	0	0	0	0	0	0	0	0	0	0	0	5	0	0	0	0	0	0	0	0	0	0	0	0	21	0	0	0	0	0	0	92	0	0
Otu001447	2	0	0	0	0	1	0	0	0	0	0	2	0	0	0	0	0	0	0	0	0	0	0	0	0	0	0	0	0	0	0	13	0	0	0	0	0	0	0	0	0	0	0	143	0	0	0	0	0
Otu001448	0	2	0	3	0	0	4	5	6	7	0	1	0	0	0	0	0	2	3	0	0	0	3	0	0	0	0	4	0	0	0	0	0	0	0	0	0	0	0	0	0	0	0	0	1	0	0	0	0
Otu001449	0	0	0	0	2	0	0	0	0	0	1	0	0	0	0	5	0	0	0	0	0	0	0	0	4	0	30	0	0	0	0	0	0	0	0	0	0	0	0	0	0	0	0	0	0	0	127	0	2
Otu001450	0	0	2	0	0	0	0	0	3	0	0	2	0	0	1	0	0	0	0	0	39	0	0	0	0	0	0	0	0	0	0	0	2	0	0	0	0	0	0	13	0	0	0	0	0	0	0	0	0
Otu001451	0	0	2	0	0	0	0	0	2	0	0	0	0	0	0	0	0	0	0	0	0	0	4	0	0	0	0	0	0	0	0	0	0	0	0	0	0	0	0	0	0	0	0	92	0	0	0	0	0
Otu001452	0	63	0	0	0	0	0	0	0	0	0	0	0	0	0	0	0	0	0	0	0	0	0	0	0	0	0	0	0	0	0	0	0	0	0	0	0	0	0	0	0	0	0	257	0	0	0	0	0
Otu001453	0	0	0	0	0	0	2	2	0	2	3	2	0	0	0	0	0	0	0	0	0	0	0	0	0	0	0	0	0	0	0	0	0	0	0	0	0	0	0	0	0	0	0	0	5	0	0	0	0
Otu001454	0	0	0	0	0	0	0	0	0	0	0	0	0	0	0	0	0	0	0	0	38	0	0	0	0	0	0	0	0	0	0	0	0	0	2	0	0	0	0	31	0	0	0	21	0	0	34	0	0
Otu001455	0	0	0	4	0	0	0	0	0	0	0	0	0	0	0	0	0	0	0	0	0	0	2	0	0	14	33	0	0	0	0	0	0	0	0	0	0	0	0	0	0	0	0	0	0	0	120	0	0
Otu001456	0	3	0	0	0	0	0	0	0	0	0	0	0	0	0	0	0	0	0	0	0	0	0	0	0	0	0	0	0	0	0	0	0	4	0	0	0	0	0	0	0	0	0	0	0	0	0	0	0
Otu001457	0	0	1	0	0	0	0	0	0	0	0	0	0	0	0	0	0	0	0	0	0	0	1	0	0	0	0	0	0	0	0	0	0	0	8	0	0	0	0	0	0	0	0	0	0	0	0	0	0
Otu001458	0	2	0	0	0	0	0	0	3	0	0	0	0	0	0	0	0	0	0	0	0	0	0	0	0	0	0	0	0	0	0	0	0	0	9	0	0	0	0	0	0	0	0	0	0	0	0	0	0
Otu001459	1	0	1	3	0	2	2	2	7	0	3	0	0	0	0	2	0	0	3	0	0	0	2	0	0	0	0	2	0	0	0	0	0	2	0	0	0	0	0	0	0	0	0	0	2	0	0	0	0
Otu001460	0	8	0	0	0	0	0	0	0	0	0	0	0	0	0	0	1	0	0	0	0	0	0	0	0	0	0	6	0	0	0	0	0	0	0	0	0	0	0	0	0	0	0	97	0	0	0	0	0
Otu001461	1	0	0	0	0	2	0	0	0	5	0	0	0	0	0	3	0	0	0	0	0	0	5	0	0	0	0	0	0	0	0	0	0	0	0	0	0	0	0	35	0	0	0	19	0	0	0	0	0
Otu001462	0	6	0	0	0	0	0	5	0	0	2	0	0	0	0	0	0	0	0	0	0	0	0	0	0	0	0	0	0	0	2	0	0	0	0	0	0	0	0	0	0	0	0	0	2	0	0	0	0
Otu001463	4	10	0	7	0	8	2	3	2	11	26	6	0	0	0	0	0	3	0	0	0	0	2	0	0	0	0	9	0	0	0	0	4	0	0	0	0	0	0	0	0	0	0	0	12	0	0	0	1
Otu001464	0	0	0	0	0	0	0	0	0	0	0	0	0	0	0	0	0	0	0	0	0	0	0	0	1	0	0	0	0	0	0	0	0	0	0	0	0	0	0	0	0	0	0	0	0	0	0	0	0
Otu001465	0	2	0	5	0	0	0	1	7	2	0	0	0	0	0	0	0	1	0	0	0	0	0	0	0	0	0	0	0	0	0	128	0	0	0	0	0	0	0	0	0	0	0	0	2	0	0	0	0
Otu001466	1	0	0	0	0	0	0	0	0	0	0	0	0	0	0	0	0	3	0	0	0	0	0	0	0	0	0	0	0	0	0	0	4	0	0	0	0	0	0	21	0	0	0	112	2	0	0	0	0
Otu001467	0	0	0	0	0	0	2	0	0	0	0	0	0	0	0	2	0	0	0	0	0	0	0	0	4	0	54	0	0	0	0	0	0	0	0	0	0	0	0	0	0	0	0	0	0	0	141	0	0
Otu001468	0	0	0	0	0	0	0	0	0	0	0	0	0	0	0	2	0	0	0	0	0	0	0	0	5	0	0	0	0	0	0	0	0	0	0	0	0	0	0	0	0	0	0	127	0	0	0	0	0
Otu001469	0	0	0	0	0	0	0	0	0	0	0	0	0	0	0	5	0	0	0	0	0	0	0	0	5	0	0	0	0	0	0	96	0	6	12	0	0	0	0	0	0	0	0	42	0	0	41	0	0
Otu001470	0	10	6	0	1	0	0	0	1	6	0	1	0	0	0	0	0	0	4	0	0	0	8	0	0	0	0	0	0	0	0	0	0	0	0	0	0	0	0	0	0	0	0	0	0	0	0	0	0
Otu001471	3	0	1	0	0	2	0	6	6	6	2	0	0	0	0	0	0	0	4	0	0	0	2	0	0	0	0	2	0	0	0	0	0	0	0	0	0	0	0	57	0	0	0	0	9	0	0	0	2
Otu001472	2	0	0	4	0	3	0	6	2	0	0	0	0	0	0	0	0	1	0	0	0	0	0	0	3	0	0	0	0	0	0	0	0	0	0	0	0	0	0	0	0	0	0	78	0	0	0	0	0
Otu001473	0	1	3	3	0	5	6	0	9	4	0	0	0	0	0	0	0	0	3	0	0	0	0	0	3	0	0	6	0	0	0	0	2	0	0	0	0	0	0	0	0	0	0	0	1	0	0	0	0
Otu001474	0	0	0	0	0	0	0	0	0	0	0	0	0	0	0	1	0	0	0	0	0	0	0	0	0	0	0	0	0	0	0	0	0	2	0	0	0	0	0	0	0	0	0	66	0	0	0	0	0
Otu001475	0	0	0	0	0	0	0	0	0	0	0	0	0	0	0	0	0	2	0	0	0	0	0	0	2	0	23	0	0	0	0	0	0	0	0	0	0	0	0	0	0	0	0	164	0	0	0	0	0
Otu001476	0	6	0	12	0	2	0	3	2	3	2	1	0	0	0	0	0	0	0	0	0	0	0	0	0	0	0	2	0	0	0	0	9	0	0	0	0	0	0	0	0	0	0	0	0	0	0	0	1
Otu001477	5	1	5	12	0	0	3	9	2	9	18	3	0	0	0	0	0	3	16	0	0	0	1	0	0	0	0	2	0	0	0	0	0	0	0	0	0	0	0	0	0	0	0	0	6	0	0	0	3
Otu001478	0	0	0	0	0	0	0	0	0	0	0	0	0	0	0	0	0	0	0	0	0	0	0	0	0	0	0	0	0	0	0	0	0	0	0	0	0	0	0	0	0	0	0	107	0	0	0	0	0
Otu001479	1	7	5	5	0	2	5	12	0	11	3	10	0	0	0	0	0	1	2	0	0	0	6	0	0	0	0	3	0	0	0	0	2	0	0	0	0	0	0	0	0	0	0	0	4	0	0	0	4
Otu001480	0	0	0	0	0	0	0	0	0	0	0	0	0	0	0	0	0	0	0	0	0	0	0	0	0	0	0	0	0	0	0	0	0	0	0	0	0	0	0	0	0	0	0	0	0	0	81	0	0
Otu001481	0	17	3	0	1	2	0	7	0	6	2	0	0	0	0	0	0	2	1	0	0	0	0	0	0	0	0	5	0	0	0	0	0	0	0	0	0	0	0	0	0	0	0	0	11	0	0	0	3
Otu001482	0	0	0	6	0	2	7	4	0	11	4	0	0	0	0	0	0	0	0	0	0	0	2	0	0	0	0	4	0	0	0	0	6	0	0	0	0	0	0	0	0	0	0	0	3	0	0	0	4
Otu001483	0	0	0	0	0	0	0	0	0	0	0	0	0	0	0	2	0	0	0	0	32	0	0	0	7	0	0	0	0	0	0	64	0	3	0	0	0	0	0	0	0	0	0	0	0	0	0	0	0
Otu001484	0	0	0	0	0	0	0	0	0	0	0	0	0	0	2	0	0	0	0	0	0	0	0	0	0	0	0	0	0	0	0	0	0	0	0	0	0	0	0	0	0	0	0	43	0	0	166	0	0
Otu001485	0	3	3	3	0	0	0	2	1	0	3	0	0	0	0	0	0	0	0	0	0	0	0	0	0	0	0	0	0	0	0	0	0	2	0	0	0	0	0	0	0	0	0	0	1	0	0	0	0
Otu001486	6	4	5	2	0	4	0	0	3	4	8	0	0	0	0	0	0	1	0	0	0	0	0	0	0	0	0	6	0	0	0	0	3	0	0	0	0	0	0	0	0	0	0	0	4	0	0	0	5
Otu001487	0	0	4	4	0	0	0	0	0	7	0	4	0	0	0	0	0	0	0	0	0	0	0	0	12	0	0	0	0	0	0	0	0	0	0	0	0	0	0	0	0	0	0	76	0	0	0	0	1
Otu001488	0	0	0	12	0	0	0	0	0	0	0	0	0	0	0	0	0	0	0	0	0	0	0	0	0	0	0	0	0	0	0	0	0	0	0	0	0	0	0	0	0	0	0	0	2	0	86	0	0
Otu001489	2	8	3	0	0	0	0	0	0	0	0	0	0	0	0	0	0	0	0	0	0	0	7	0	0	0	0	0	0	0	0	0	0	0	0	0	0	0	0	0	0	0	0	82	2	0	0	0	0
Otu001490	0	0	0	0	0	0	0	0	0	0	0	0	0	0	0	0	0	0	0	0	0	0	0	0	0	0	0	0	0	0	0	0	0	0	0	0	0	0	0	0	0	0	0	0	0	0	0	0	0
Otu001491	0	0	0	0	0	0	0	2	0	0	0	0	3	0	0	3	0	0	0	0	0	0	0	0	11	0	0	0	0	0	0	0	0	2	0	0	0	0	0	0	0	0	0	0	0	0	0	0	0
Otu001492	1	14	6	6	0	0	10	15	6	10	19	0	0	0	0	0	0	4	2	0	0	0	6	0	0	0	0	2	0	0	0	0	2	0	0	0	0	0	0	0	0	0	0	0	6	0	0	0	2
Otu001493	1	5	2	4	0	2	41	3	10	24	1	3	0	0	0	11	0	3	1	0	0	0	10	0	0	0	0	2	0	0	0	0	44	2	0	0	0	0	0	0	0	0	0	0	7	0	0	0	5
Otu001494	0	0	0	0	0	0	0	0	0	0	0	0	0	0	0	2	0	0	0	0	0	0	0	0	0	0	0	0	0	0	0	0	0	2	0	0	0	0	0	59	0	0	0	0	0	0	0	0	0
Otu001495	0	0	0	0	0	0	0	0	0	0	0	0	1	0	0	0	0	0	0	0	0	0	0	0	3	0	0	0	0	0	1	105	0	0	0	0	0	0	0	0	0	0	0	0	0	0	0	0	0
Otu001496	0	0	0	0	0	0	0	0	0	0	0	0	0	0	0	4	0	0	0	0	0	0	0	0	0	0	0	0	0	0	4	0	0	0	0	0	0	0	0	0	0	0	0	0	0	0	0	0	0
Otu001497	0	0	0	0	0	0	0	0	0	0	0	0	0	0	0	0	0	0	0	0	0	0	0	0	0	0	17	0	0	0	0	0	0	0	0	0	0	0	0	0	0	0	0	48	0	0	96	0	0
Otu001498	0	1	3	0	0	3	3	2	0	0	7	0	0	0	0	0	0	2	0	0	0	0	0	0	0	0	0	0	0	0	0	0	2	0	0	0	0	0	0	0	0	0	0	0	6	0	0	0	4
Otu001499	0	0	0	0	0	0	0	0	0	0	0	0	0	0	0	0	0	0	0	0	0	0	0	0	7	0	38	0	0	0	0	0	0	0	0	0	0	0	0	0	0	0	0	0	0	0	88	0	0
Otu001500	0	0	0	0	0	0	0	0	0	0	0	0	0	3	0	0	0	0	0	0	0	0	0	0	2	0	0	0	0	0	0	0	0	0	0	0	0	0	0	0	0	0	0	0	0	0	0	0	0
Otu001501	2	4	0	0	0	0	2	9	0	10	2	5	0	0	0	0	0	1	2	0	0	0	3	0	0	0	0	2	0	0	0	0	0	0	0	0	0	0	0	0	0	0	0	60	0	0	0	0	1
Otu001502	0	0	0	0	0	0	0	0	0	0	0	0	0	0	0	0	0	0	2	0	66	0	0	0	3	0	0	0	0	0	0	0	0	2	0	0	0	0	0	7	0	0	0	0	0	0	0	0	0
Otu001503	0	5	2	11	0	5	0	0	4	6	6	4	0	0	0	0	0	0	3	0	0	0	0	0	0	0	0	6	0	0	0	0	0	0	0	0	0	0	0	0	0	0	0	0	5	0	0	0	0
Otu001504	2	9	4	2	0	4	0	2	1	26	9	3	0	0	0	0	0	0	2	0	0	0	7	0	0	0	0	2	0	0	0	0	13	0	0	0	0	0	0	0	0	0	0	0	13	0	0	0	2
Otu001505	0	2	0	0	0	0	0	0	0	0	0	0	0	0	0	0	0	0	0	0	0	0	0	0	2	0	0	0	0	0	0	0	0	0	42	0	0	0	0	0	0	0	0	0	0	0	0	0	0
Otu001506	0	0	0	2	0	0	0	0	0	0	0	0	0	0	0	0	0	0	0	0	0	0	0	0	0	0	50	0	0	0	0	0	0	0	0	0	0	0	0	130	0	0	0	0	0	0	0	0	0
Otu001507	10	33	14	21	0	21	18	29	27	21	37	23	0	2	0	3	0	6	16	0	0	0	57	0	0	0	0	33	0	0	0	0	10	0	0	0	0	0	0	0	0	0	0	60	22	0	0	0	48
Otu001508	0	0	0	0	0	0	0	0	0	0	0	0	6	0	0	0	0	0	0	0	0	0	0	0	2	2	0	0	0	0	0	0	0	0	0	0	0	0	0	0	0	0	0	0	0	0	0	0	0
Otu001509	0	0	0	0	0	0	0	0	0	0	0	0	0	0	0	0	0	0	0	0	0	0	0	0	0	0	0	0	0	0	0	0	0	0	0	0	0	0	0	0	0	0	0	0	0	0	0	0	0
Otu001510	0	0	0	0	0	0	0	0	0	0	0	0	0	0	0	0	0	0	0	0	0	0	0	0	0	0	0	0	0	0	0	0	0	0	0	0	0	0	0	0	0	0	0	0	0	0	0	0	0
Otu001511	0	0	0	0	0	0	0	0	0	0	0	0	0	0	0	0	0	0	0	0	0	0	0	0	0	0	0	0	0	0	0	0	7	0	0	0	0	0	0	50	0	0	0	75	0	0	0	0	0
Otu001512	0	0	0	0	0	0	0	0	0	0	0	1	0	0	0	0	0	0	0	0	0	0	0	0	0	0	0	0	0	0	0	61	0	2	0	0	0	0	0	0	0	0	0	0	0	0	0	0	0
Otu001513	0	1	0	2	0	1	0	0	0	0	4	0	0	0	0	0	0	0	0	0	0	0	0	0	0	0	0	0	0	0	0	0	0	0	0	0	0	0	0	22	0	0	0	237	0	0	55	0	0
Otu001514	6	4	0	4	0	0	0	0	0	0	0	0	0	0	0	0	0	0	0	0	0	0	0	0	0	0	0	0	0	0	0	43	4	0	0	0	0	0	0	0	0	0	0	0	0	0	0	0	0
Otu001515	0	4	3	3	0	0	0	4	0	2	0	3	0	0	0	0	0	3	0	0	0	0	7	0	0	0	0	0	0	0	0	0	9	0	0	0	0	0	0	0	0	0	0	0	13	0	0	0	2
Otu001516	0	0	0	0	0	0	0	0	0	0	0	0	0	0	1	5	0	0	0	0	0	0	0	0	0	0	0	0	0	0	0	38	0	0	0	0	0	0	0	29	0	0	0	23	0	0	32	0	0
Otu001517	0	0	0	0	0	0	0	0	0	0	0	0	0	0	0	0	0	0	0	0	0	0	0	0	0	0	0	0	0	0	0	0	0	0	0	0	0	17	0	0	0	0	0	0	0	4	0	0	0
Otu001518	0	0	0	0	0	0	0	0	0	0	0	0	0	0	2	0	0	0	0	0	0	0	0	0	0	0	9	0	0	0	0	0	0	0	0	0	0	0	0	4	0	0	0	129	1	0	0	0	0
Otu001519	0	0	0	0	0	0	0	0	0	0	0	0	0	0	2	5	0	0	0	0	0	0	0	0	4	0	0	0	0	0	0	0	0	18	11	0	0	0	0	0	0	0	0	0	0	0	0	0	0
Otu001520	0	8	2	16	0	13	8	3	4	19	28	0	0	0	0	0	0	3	14	0	0	0	12	0	0	0	0	22	0	0	0	0	5	0	0	0	0	0	0	0	0	0	0	0	25	0	0	0	1
Otu001521	0	0	0	0	0	2	0	0	0	0	8	0	0	0	0	0	0	0	0	0	0	0	0	0	0	0	0	0	0	0	0	0	0	1	0	0	0	0	0	0	0	0	0	88	0	0	0	0	0
Otu001522	3	18	4	0	0	4	1	0	0	0	0	0	0	0	0	0	3	0	0	0	0	0	0	0	0	0	0	0	0	0	0	0	0	0	0	0	0	0	0	0	0	0	0	0	0	0	0	0	0
Otu001523	2	2	5	3	0	1	0	5	4	8	6	0	0	0	0	0	0	3	3	0	0	0	0	0	0	0	0	3	0	0	0	0	1	0	0	0	0	0	0	0	0	0	0	0	6	0	0	0	0
Otu001524	2	0	3	0	0	2	4	0	0	0	9	8	0	0	0	0	0	4	0	0	0	0	6	0	0	0	0	0	0	0	0	0	4	0	0	0	0	0	0	0	0	0	0	0	4	0	0	0	0
Otu001525	0	0	0	0	0	0	0	0	0	0	0	0	0	0	7	19	0	0	0	0	0	0	0	0	4	0	65	0	0	0	0	0	0	6	0	0	0	0	0	50	0	0	0	0	0	0	0	0	0
Otu001526	0	2	4	0	0	2	0	5	7	0	3	2	0	0	0	0	0	0	2	0	0	0	2	0	0	0	0	0	0	0	0	0	0	0	0	0	0	0	0	0	0	0	0	0	0	0	0	0	2
Otu001527	1	0	0	0	0	0	0	1	0	0	0	0	0	0	0	0	0	0	0	0	0	0	4	0	0	0	0	0	0	0	0	0	0	0	0	0	0	0	0	113	0	0	0	2	0	0	0	0	0
Otu001528	3	0	0	0	0	0	0	0	0	0	0	0	0	0	0	0	0	0	0	0	0	0	0	0	0	0	0	0	0	0	0	0	0	0	0	0	0	0	0	87	0	0	0	40	0	0	0	0	0
Otu001529	0	0	0	0	0	0	2	0	0	0	7	0	0	0	0	0	0	0	0	0	0	0	0	0	0	0	0	0	0	0	0	0	0	0	0	0	0	0	0	0	0	0	0	194	0	0	0	0	0
Otu001530	0	0	4	0	0	0	0	0	0	0	2	0	0	0	0	5	0	0	0	0	0	0	0	0	0	0	0	6	0	0	0	0	0	0	3	0	0	0	0	0	0	0	0	0	0	0	0	0	0
Otu001531	0	0	0	0	0	0	0	0	0	0	0	0	0	0	0	0	0	0	0	0	0	0	0	0	0	0	0	0	0	0	0	0	0	0	0	0	0	0	0	0	0	0	0	70	0	0	0	0	0
Otu001532	0	7	0	1	0	3	0	0	1	2	0	0	0	0	0	0	0	0	0	0	0	0	0	0	0	0	0	5	0	0	0	0	2	0	0	0	0	0	0	0	0	0	0	0	0	0	0	0	0
Otu001533	0	0	0	0	0	0	3	0	0	0	0	0	0	0	0	0	0	0	0	0	0	0	2	0	0	0	0	0	0	0	0	0	0	2	1	0	0	0	0	0	0	0	0	67	0	0	0	0	0
Otu001534	0	0	0	0	0	0	0	0	0	0	0	0	0	0	0	2	0	0	0	0	0	0	0	0	0	0	0	0	0	0	0	0	0	0	0	0	0	0	0	0	0	0	0	42	0	0	0	0	0
Otu001535	0	2	2	3	0	0	0	0	0	0	0	5	0	0	0	0	0	0	0	0	0	0	0	0	0	0	0	0	0	0	0	0	0	0	20	0	0	0	0	0	0	0	0	0	0	0	0	0	0
Otu001536	2	0	0	10	0	0	2	25	8	8	6	5	0	0	0	0	0	1	0	0	0	0	7	0	0	0	0	1	0	0	0	0	7	0	0	0	0	0	0	0	0	0	0	0	17	0	0	0	0
Otu001537	4	0	4	0	0	0	0	7	13	3	2	0	0	0	0	0	0	4	0	0	0	0	2	0	0	0	0	7	0	0	0	0	0	0	0	0	0	0	0	0	0	0	0	0	9	0	0	0	0
Otu001538	1	6	0	0	0	0	0	0	2	7	0	1	0	0	0	0	0	3	0	0	0	0	4	0	0	0	0	4	0	0	0	0	0	2	0	0	0	0	0	0	0	0	0	0	4	0	0	0	0
Otu001539	0	0	0	0	0	0	0	0	0	0	0	0	2	0	0	0	0	0	2	0	0	0	0	0	2	0	0	0	0	0	0	0	0	0	0	0	0	0	0	0	0	0	0	0	0	0	0	0	0
Otu001540	0	0	0	0	0	0	0	0	0	0	0	0	0	0	0	0	0	0	0	0	0	0	0	0	0	0	0	0	0	0	0	0	0	0	0	0	0	0	0	0	20	4	0	0	0	0	0	0	0
Otu001541	0	7	2	3	0	5	0	0	0	5	0	2	0	0	0	0	0	0	0	0	0	0	6	0	0	0	51	17	0	0	0	0	0	0	0	0	0	0	0	0	0	0	0	0	9	0	0	0	0
Otu001542	0	5	0	0	0	0	0	0	0	0	0	0	0	0	0	0	0	0	0	0	0	0	0	0	0	0	0	0	0	0	0	0	0	0	0	0	0	0	0	0	0	0	0	209	0	0	0	0	0
Otu001543	0	5	2	0	0	0	0	0	0	0	4	0	0	0	0	0	0	2	0	0	0	0	0	0	0	0	0	0	0	0	0	0	0	0	0	0	0	0	0	0	0	0	0	98	0	0	0	0	0
Otu001544	0	0	0	0	0	0	0	0	0	0	0	0	0	0	0	0	0	0	0	0	0	0	0	0	0	0	0	0	0	0	0	140	0	2	0	0	0	0	0	0	0	0	0	0	0	0	0	0	0
Otu001545	0	0	0	0	0	0	0	0	0	0	0	0	1	0	0	6	0	0	0	0	0	0	0	0	9	1	0	0	0	0	0	0	0	2	9	0	0	0	0	75	0	0	0	38	0	0	0	0	0
Otu001546	0	0	4	5	0	0	0	0	11	0	0	8	1	0	0	0	0	0	0	0	0	0	0	0	0	0	0	0	0	0	0	41	0	3	0	0	0	0	0	21	0	0	0	0	0	0	0	0	0
Otu001547	0	0	0	5	0	0	0	0	0	0	0	0	0	0	0	0	0	0	0	0	0	0	0	0	0	0	0	0	0	0	0	0	0	0	0	0	0	0	0	0	0	0	0	218	0	0	0	0	1
Otu001548	0	0	0	2	0	0	0	2	6	1	0	4	0	0	0	0	0	0	3	0	0	0	2	0	0	0	0	2	0	0	0	0	0	0	0	0	0	0	0	0	0	0	0	0	2	0	0	0	0
Otu001549	1	0	6	0	0	0	6	2	1	4	4	4	0	0	0	0	0	0	0	0	0	0	2	0	0	0	0	2	0	0	0	0	6	0	0	0	0	0	0	0	0	0	0	0	5	0	0	0	0
Otu001550	0	0	0	0	0	3	0	0	0	0	0	0	0	0	0	0	0	0	0	0	0	0	0	0	1	0	0	0	0	0	0	37	5	4	0	0	0	0	0	0	0	0	0	0	0	0	0	0	0
Otu001551	22	26	17	32	0	23	7	18	19	28	53	51	0	0	0	0	0	16	22	0	0	0	14	0	0	0	0	40	0	0	0	0	20	0	0	0	0	0	0	0	0	0	0	0	24	0	0	0	33
Otu001552	0	0	0	0	0	0	0	0	0	0	0	0	0	0	0	0	0	0	0	0	0	0	0	0	0	0	0	0	0	0	0	0	0	0	0	0	0	0	0	6	0	0	0	0	0	0	120	0	0
Otu001553	0	2	0	0	0	0	0	0	0	0	0	0	0	0	0	0	0	0	0	0	0	0	2	0	0	0	0	0	0	0	0	0	0	0	5	0	0	0	0	0	0	0	0	30	0	0	0	0	0
Otu001554	4	3	0	5	0	0	2	2	0	2	2	2	0	0	0	0	0	0	0	0	0	0	0	0	0	0	0	3	0	0	0	0	1	0	0	0	0	0	0	0	0	0	0	0	6	0	0	0	0
Otu001555	0	0	0	0	0	0	0	0	7	2	0	1	0	0	0	0	0	0	0	0	0	0	2	0	0	0	0	4	0	0	0	0	0	0	0	0	0	0	0	0	0	0	0	97	0	0	0	0	0
Otu001556	0	10	0	0	0	0	2	2	0	2	0	3	0	0	0	0	0	0	4	0	0	0	0	0	2	0	0	0	0	0	0	0	6	0	0	0	0	0	0	13	0	0	0	0	0	0	0	0	0
Otu001557	93	0	0	0	0	0	0	0	0	0	0	0	0	0	0	40	0	0	0	0	0	0	0	0	0	0	8	0	0	0	0	0	0	0	0	0	0	0	0	0	0	0	0	0	0	0	0	0	0
Otu001558	0	1	0	0	0	0	0	5	0	0	0	0	0	0	0	0	0	0	0	0	0	0	0	0	0	0	0	0	0	0	0	0	0	0	0	0	0	0	0	18	0	0	0	16	0	0	0	0	0
Otu001559	7	8	0	2	0	1	0	4	9	6	9	6	0	0	0	0	0	1	7	0	0	0	3	0	0	0	0	3	0	0	0	0	4	0	0	0	0	0	0	0	0	0	0	0	18	0	0	0	2
Otu001560	2	0	0	5	0	0	0	2	0	0	0	2	0	0	0	0	0	0	3	0	0	0	2	0	0	0	0	0	0	0	0	0	0	0	0	0	0	0	0	0	0	0	0	0	2	0	0	0	2
Otu001561	0	0	0	0	0	0	0	0	0	0	0	0	0	0	0	0	0	0	0	0	0	0	0	0	0	0	0	0	0	0	0	0	0	0	0	0	0	0	0	0	0	0	0	182	0	0	0	0	0
Otu001562	2	0	8	2	4	0	0	7	0	0	0	0	0	2	0	0	0	0	0	0	0	0	0	0	0	1	0	0	0	0	0	0	0	0	42	0	0	0	0	0	0	0	0	54	0	0	0	0	2
Otu001563	0	2	0	0	0	0	0	0	0	2	1	3	3	0	0	0	0	1	0	0	0	0	0	0	0	0	29	4	0	0	0	0	1	0	0	0	0	0	0	24	0	0	0	108	0	0	0	0	4
Otu001564	4	0	1	3	0	0	6	9	4	0	2	2	0	0	0	0	0	0	5	0	0	0	0	0	0	0	0	6	0	0	0	0	3	0	0	0	0	0	0	0	0	0	0	96	2	0	0	0	7
Otu001565	0	0	3	0	0	3	0	0	0	0	12	0	0	0	0	2	0	0	0	0	0	0	0	0	0	0	0	0	0	0	0	0	0	11	0	0	0	0	0	0	0	0	0	0	0	0	0	0	0
Otu001566	0	0	0	0	0	0	0	2	0	0	0	5	0	0	2	2	0	0	0	0	0	0	0	0	0	0	0	0	0	0	0	0	0	4	0	0	0	0	0	0	0	0	0	0	0	0	0	0	0
Otu001567	0	0	0	0	0	0	0	0	0	0	0	0	0	0	0	0	0	0	0	0	0	0	0	0	44	0	0	0	0	0	0	0	0	0	0	0	0	0	0	0	0	0	0	0	0	0	0	0	0
Otu001568	0	0	0	0	0	0	0	0	0	0	0	0	2	0	0	0	0	0	0	0	203	0	0	0	8	0	55	0	0	0	0	122	0	8	0	0	0	0	0	35	0	0	0	89	0	0	147	0	0
Otu001569	0	0	0	0	0	0	0	0	0	0	0	0	0	0	1	2	0	0	0	0	0	0	0	0	2	0	35	0	0	0	0	0	0	15	25	0	0	0	0	0	0	0	0	0	0	0	0	0	0
Otu001570	0	0	0	0	0	0	0	0	0	0	0	0	0	0	0	2	0	0	0	0	0	0	0	0	0	0	26	0	0	0	0	0	0	0	0	0	0	0	0	0	0	0	0	37	0	0	0	0	0
Otu001571	2	4	0	1	0	5	1	0	0	2	2	2	0	0	0	2	0	0	0	0	0	0	1	0	0	0	0	0	0	0	0	0	2	0	0	0	0	0	0	0	0	0	0	0	0	0	0	0	2
Otu001572	0	3	0	0	0	0	0	0	0	0	0	0	0	0	0	0	0	0	0	0	0	0	0	0	0	0	0	0	0	0	0	0	0	0	0	0	0	0	0	0	0	0	0	139	0	0	0	0	0
Otu001573	3	0	0	7	0	10	6	6	19	15	8	8	0	0	0	0	0	5	4	0	0	0	11	0	0	0	0	6	0	0	0	0	5	0	0	0	0	0	0	0	0	0	0	0	11	0	0	0	3
Otu001574	0	2	5	0	0	0	0	0	0	5	0	0	0	0	0	0	0	2	0	0	0	0	8	0	0	0	0	2	0	0	0	0	0	0	0	0	0	0	0	0	0	0	0	0	3	0	0	0	0
Otu001575	0	0	0	2	0	0	0	0	4	0	6	0	0	0	0	0	0	0	0	0	0	0	0	0	0	0	0	0	0	0	0	0	8	0	0	0	0	0	0	0	0	0	0	81	3	0	0	0	1
Otu001576	0	4	1	0	0	4	2	4	0	5	8	0	0	0	0	0	0	0	2	0	0	0	0	0	0	0	0	0	0	0	0	0	0	0	0	0	0	0	0	0	0	0	0	0	4	0	0	0	0
Otu001577	0	0	0	0	0	2	0	4	0	0	0	0	0	0	0	0	0	0	0	0	0	0	0	0	0	0	0	0	0	0	0	0	0	0	13	0	0	0	0	0	0	0	0	96	0	0	0	0	0
Otu001578	0	0	0	0	0	3	0	0	0	0	0	0	0	0	2	0	0	0	0	0	0	0	0	0	1	0	0	0	0	0	0	86	0	1	0	0	0	0	0	0	0	0	0	0	4	0	0	0	3
Otu001579	0	0	0	0	0	0	0	0	0	0	0	0	0	0	0	2	0	0	0	0	0	0	0	0	8	0	0	0	0	0	0	53	0	16	0	0	0	0	0	0	0	0	0	0	0	0	0	0	0
Otu001580	2	0	0	0	0	0	3	0	0	0	0	2	0	0	0	0	0	3	2	0	0	0	0	0	0	0	0	14	0	0	0	0	0	0	0	0	0	0	0	0	0	0	0	38	4	0	0	0	0
Otu001581	0	6	0	0	0	0	0	0	10	0	0	0	0	0	0	0	0	0	0	0	0	0	0	0	4	0	8	0	0	0	0	0	0	0	0	0	0	0	0	0	0	0	0	0	0	0	0	0	0
Otu001582	1	6	1	0	0	5	3	0	0	0	4	0	0	0	0	0	0	0	3	0	0	0	0	0	0	0	0	0	0	0	0	0	0	0	0	0	0	0	0	32	0	0	0	0	0	0	0	0	0
Otu001583	4	0	0	2	0	3	0	0	4	0	0	3	0	0	0	0	0	0	6	0	0	0	3	0	0	0	0	5	0	0	0	0	3	0	0	0	0	0	0	0	0	0	0	0	0	0	0	0	3
Otu001584	0	0	0	0	0	0	2	2	0	6	0	5	0	0	0	0	0	0	5	0	0	0	0	0	0	0	0	5	0	0	0	0	0	0	0	0	0	0	0	0	0	0	0	0	0	0	0	0	0
Otu001585	0	0	0	0	0	0	0	0	0	0	0	0	0	0	0	2	0	0	0	0	0	0	0	0	0	0	0	0	0	0	0	0	0	0	4	0	0	0	0	25	0	0	0	0	0	0	0	0	0
Otu001586	0	0	2	5	0	1	0	0	0	0	3	5	0	0	0	0	0	0	1	0	0	0	0	0	0	0	0	6	0	0	0	0	0	0	0	0	0	0	0	0	0	0	0	34	0	0	0	0	5
Otu001587	8	4	0	3	0	0	0	9	5	7	11	0	0	0	0	0	0	0	9	0	0	0	2	0	0	0	0	6	0	0	0	0	2	0	0	0	0	0	0	0	0	0	0	0	5	0	0	0	1
Otu001588	0	0	0	0	0	0	0	0	0	0	0	0	0	0	0	0	0	0	0	0	0	0	0	0	4	0	0	0	0	0	0	0	0	0	0	0	0	0	0	54	0	0	0	0	0	0	0	0	0
Otu001589	0	0	0	0	0	0	0	0	6	4	0	0	0	0	0	0	0	1	0	0	0	0	0	0	0	0	0	0	0	0	0	0	0	0	0	0	0	0	0	52	0	0	0	37	0	0	0	0	0
Otu001590	0	0	0	0	0	0	0	0	0	0	0	0	0	0	0	0	0	0	0	0	0	0	0	0	0	0	0	0	0	0	0	0	0	0	0	0	0	0	0	0	0	0	0	66	0	0	0	0	0
Otu001591	0	0	0	0	0	0	0	0	0	0	0	0	0	0	0	0	1	0	2	0	0	0	0	0	0	0	0	0	0	0	0	0	0	0	0	0	0	0	0	0	0	0	0	0	0	0	0	0	0
Otu001592	0	3	0	0	0	1	1	4	1	4	2	0	0	0	0	0	0	0	0	0	0	0	0	0	0	0	0	0	0	0	0	0	4	0	0	0	0	0	0	0	0	0	0	0	4	0	0	0	0
Otu001593	0	0	0	0	0	0	0	0	0	0	0	0	0	0	0	0	0	0	0	0	0	0	0	0	0	0	0	0	0	0	0	0	0	0	0	0	0	0	0	36	0	0	0	51	0	0	0	0	0
Otu001594	0	0	0	0	0	0	0	0	0	0	0	0	0	0	0	0	0	0	0	0	0	0	0	0	4	0	0	0	0	0	0	0	0	0	0	0	0	0	0	0	0	0	0	0	0	0	22	0	0
Otu001595	0	0	0	0	0	0	0	0	8	0	3	0	0	0	0	0	0	0	0	0	0	0	0	0	2	0	0	0	0	0	0	0	2	0	2	0	0	0	0	0	0	0	0	131	0	0	0	0	2
Otu001596	0	0	0	0	0	0	0	0	3	0	0	0	0	0	0	2	0	0	0	0	0	0	2	0	0	0	0	0	0	0	0	0	0	4	0	0	0	0	0	0	0	0	0	0	0	0	0	0	0
Otu001597	0	0	0	0	0	0	0	0	0	0	0	0	0	0	0	9	0	0	0	0	0	0	0	0	10	0	0	0	0	0	0	39	0	2	0	0	0	0	0	0	0	0	0	0	0	0	0	0	0
Otu001598	4	0	2	0	0	0	2	0	0	0	0	0	0	0	0	0	0	0	0	0	0	0	0	0	0	0	0	0	0	0	0	0	0	0	0	0	0	0	0	0	0	0	0	0	0	0	0	0	0
Otu001599	0	0	0	0	0	0	0	0	0	0	0	0	0	0	0	5	0	0	0	0	0	0	0	0	3	0	0	0	0	0	0	19	0	0	0	0	0	0	0	15	0	0	0	38	0	0	0	0	0
Otu001600	0	0	0	0	0	0	0	0	0	0	0	0	0	0	0	0	0	0	0	0	0	0	0	0	0	0	0	0	0	0	0	0	0	0	0	0	0	0	0	0	0	0	0	0	0	0	0	0	0
Otu001601	2	0	0	2	0	0	0	0	0	0	0	0	0	0	0	0	28	0	3	0	0	0	0	0	0	0	0	4	0	0	0	0	2	0	0	0	0	0	0	0	0	0	0	0	0	0	0	0	0
Otu001602	0	1	2	0	1	3	4	0	18	1	4	0	0	0	0	0	0	0	8	0	0	0	0	0	0	0	0	0	0	0	0	0	4	0	0	0	0	0	0	0	0	0	0	0	0	0	0	0	5
Otu001603	0	0	0	3	0	0	0	0	4	3	0	4	0	0	0	0	0	0	0	0	0	0	0	0	0	0	0	0	0	0	0	0	0	0	0	0	0	0	0	0	0	0	0	0	3	0	0	0	3
Otu001604	0	0	0	0	0	0	0	2	0	0	0	0	0	0	0	0	0	0	0	0	0	0	2	0	0	0	0	0	0	0	0	0	0	0	0	0	0	0	0	0	0	0	0	338	0	0	0	0	0
Otu001605	0	0	0	0	0	0	0	0	0	0	0	0	0	0	0	0	0	0	0	0	0	0	0	0	0	0	0	0	0	0	0	0	0	0	0	0	0	0	0	0	0	0	0	128	0	0	0	0	0
Otu001606	0	0	0	0	0	0	0	0	0	0	0	0	0	0	0	0	0	0	0	0	0	0	0	0	0	0	70	0	0	0	0	0	0	0	0	0	0	0	0	0	0	0	0	69	0	0	0	0	0
Otu001607	0	0	0	0	0	0	0	0	0	0	0	0	0	0	0	0	0	0	0	0	0	0	0	0	0	0	0	0	0	0	0	0	0	0	0	0	0	0	0	0	0	0	0	0	0	0	0	0	0
Otu001608	3	0	0	4	0	0	0	0	7	0	0	0	0	0	0	0	1	3	2	0	0	0	7	2	0	0	0	0	0	0	0	0	0	0	5	0	0	0	1	0	6	0	0	0	8	0	0	0	1
Otu001609	1	0	8	0	0	2	0	6	4	3	1	4	0	0	0	0	0	0	2	0	0	0	4	0	0	0	0	4	0	0	0	0	0	0	0	0	0	0	0	0	0	0	0	0	3	0	0	0	1
Otu001610	0	0	0	0	0	0	0	0	0	0	0	0	0	0	0	0	0	0	0	0	0	0	0	0	0	0	0	0	0	0	0	0	0	0	0	0	0	0	2	0	0	0	0	0	0	0	0	0	0
Otu001611	1	0	0	7	0	0	0	3	12	0	0	0	0	0	0	0	0	3	8	0	0	0	0	0	0	0	6	0	0	0	0	0	0	0	0	0	0	0	0	45	0	0	0	0	6	0	0	0	0
Otu001612	0	0	0	0	0	0	0	0	0	0	0	0	0	0	0	0	0	0	0	0	0	0	0	0	4	0	0	0	0	0	0	0	0	0	7	0	0	0	0	28	0	0	0	0	0	0	0	0	0
Otu001613	0	0	0	0	0	0	0	0	0	0	0	0	0	0	0	0	0	0	0	0	0	0	0	0	3	0	0	0	0	0	0	0	0	0	0	0	0	0	0	0	0	0	0	38	0	0	0	0	0
Otu001614	0	0	2	10	0	0	0	4	6	7	5	7	0	0	0	0	0	0	3	0	0	0	10	0	0	0	0	3	0	0	0	0	11	0	0	0	0	0	0	0	0	0	0	0	2	0	0	0	0
Otu001615	0	4	0	0	0	0	0	2	2	3	0	2	0	0	0	0	0	0	0	0	0	0	3	0	0	0	0	0	0	0	0	0	0	0	13	0	0	0	0	0	0	0	0	0	0	0	0	0	0
Otu001616	0	0	0	0	0	0	0	0	0	0	0	0	0	0	0	14	0	0	0	0	92	0	0	0	5	0	39	0	0	0	3	0	0	2	6	0	0	0	0	29	0	0	0	0	0	0	79	0	0
Otu001617	0	0	4	0	0	0	0	0	0	0	0	2	0	0	0	0	0	0	0	0	0	0	0	0	0	0	0	3	0	0	0	0	0	0	0	0	0	0	0	0	0	0	0	17	0	0	0	0	0
Otu001618	5	5	6	2	0	0	1	9	5	2	9	0	0	0	0	0	0	1	5	0	0	0	1	0	0	0	0	4	0	0	0	0	0	0	0	0	0	0	0	0	0	0	0	0	19	0	0	0	2
Otu001619	0	6	4	0	0	3	0	0	0	0	2	11	0	0	0	0	0	0	0	0	0	0	0	0	0	0	0	0	0	0	0	0	0	0	0	0	0	0	0	0	0	0	0	0	6	0	0	0	0
Otu001620	0	0	0	0	0	0	0	0	0	0	0	0	0	0	0	3	0	0	0	0	0	0	0	0	8	2	0	0	0	0	0	0	0	2	17	0	0	0	0	0	0	0	0	0	0	0	0	0	0
Otu001621	0	0	0	9	0	5	0	5	0	4	0	4	0	0	0	0	0	0	3	0	0	0	2	0	0	0	0	6	0	0	0	0	2	0	0	0	0	0	0	0	0	0	0	0	0	0	0	0	0
Otu001622	0	0	0	0	0	0	0	0	0	0	0	0	0	0	0	0	0	0	0	0	0	0	0	0	3	0	0	0	0	0	0	0	0	2	0	0	0	0	0	0	0	0	0	0	0	0	129	0	0
Otu001623	3	8	9	9	1	1	0	0	2	0	7	8	0	0	0	0	0	2	0	0	0	0	15	0	0	0	0	4	0	0	0	0	18	0	0	0	0	0	0	0	0	0	0	0	8	0	0	0	3
Otu001624	0	0	0	0	0	0	0	0	0	0	0	0	0	0	0	1	0	0	0	0	0	0	0	0	2	0	0	0	0	0	2	0	0	10	0	0	0	0	0	0	0	0	0	0	0	0	0	0	0
Otu001625	0	0	0	0	0	0	0	0	0	0	0	0	0	0	0	0	0	0	0	0	0	0	0	0	0	0	0	0	0	0	0	0	0	0	0	0	0	0	0	0	0	0	0	0	0	0	33	0	0
Otu001626	0	0	0	0	0	0	0	0	0	0	0	0	0	0	0	0	0	0	0	0	6	0	0	0	3	0	3	0	0	0	0	0	0	0	0	0	0	0	0	1	0	0	0	0	0	0	0	0	0
Otu001627	0	0	0	0	0	0	0	0	0	0	0	0	0	0	0	2	0	0	0	0	100	0	0	0	0	0	0	0	0	0	0	0	0	2	9	0	0	0	0	0	0	0	0	0	0	0	0	0	0
Otu001628	0	0	0	0	0	0	0	0	0	0	0	0	0	0	0	0	0	0	0	0	0	0	0	0	3	0	34	0	0	0	0	111	0	0	0	0	0	0	0	0	0	0	0	18	0	0	0	0	0
Otu001629	0	0	0	0	0	0	0	0	0	0	0	0	0	0	0	0	0	0	0	0	0	0	0	0	0	0	0	0	0	0	0	0	0	0	10	0	0	0	0	0	0	0	0	0	0	0	141	0	0
Otu001630	7	0	0	0	0	0	0	7	0	3	0	0	0	0	0	0	0	2	2	0	0	0	5	0	2	0	0	0	0	0	0	0	0	2	0	0	4	0	0	0	0	0	0	0	10	0	0	0	0
Otu001631	0	0	0	0	0	0	0	0	2	2	0	0	0	0	0	4	0	0	0	0	0	0	5	0	0	0	0	0	0	0	0	61	0	1	0	0	0	0	0	0	0	0	0	0	0	0	0	0	0
Otu001632	0	0	0	0	0	0	0	0	0	0	0	0	0	0	0	4	0	0	0	0	0	0	0	0	0	0	101	0	0	0	0	0	0	0	0	0	0	0	0	0	0	0	0	0	0	0	0	0	0
Otu001633	0	0	2	0	0	1	0	0	0	12	5	0	0	0	0	0	0	0	0	0	0	0	0	0	0	0	0	0	0	0	0	0	5	0	0	0	0	0	0	0	0	0	0	0	0	0	0	0	2
Otu001634	0	6	0	2	0	0	0	0	0	0	0	5	0	0	0	2	0	0	3	0	0	0	0	0	0	0	0	0	0	2	1	0	0	0	2	0	0	0	0	3	0	0	0	0	0	0	0	0	0
Otu001635	0	0	0	0	0	0	0	0	0	0	0	0	2	0	0	5	0	0	0	0	0	0	0	0	2	0	0	0	0	0	0	0	0	2	0	0	0	0	0	0	0	0	0	0	0	0	0	0	0
Otu001636	0	0	0	0	0	0	0	0	0	0	0	0	0	0	0	0	0	0	0	0	0	0	0	0	4	0	0	0	0	0	0	0	0	0	7	0	0	0	0	0	0	0	0	96	0	0	0	0	0
Otu001637	6	3	4	5	0	0	6	3	16	15	15	11	0	0	0	0	0	4	8	0	0	0	15	0	0	0	0	8	0	0	0	0	15	0	0	0	0	0	0	0	0	0	0	0	16	0	0	0	1
Otu001638	0	0	0	0	0	0	0	0	0	0	0	1	0	0	0	0	0	0	0	0	0	0	0	0	0	0	0	0	0	0	0	0	0	0	0	0	0	0	0	0	0	0	0	0	0	0	38	0	0
Otu001639	0	1	0	0	0	0	0	0	0	0	0	0	0	0	0	0	0	0	0	0	0	0	0	0	0	0	0	2	0	0	0	0	0	0	0	0	0	0	0	0	0	0	0	190	3	0	0	0	2
Otu001640	0	0	0	0	0	0	0	0	0	0	0	0	0	0	0	0	0	0	0	0	0	0	0	0	0	0	0	0	0	0	0	0	0	2	0	0	0	0	0	49	0	0	0	88	0	0	0	0	0
Otu001641	15	21	7	14	0	10	15	37	30	28	32	14	0	0	0	0	0	11	38	0	0	0	17	0	0	2	76	25	0	0	0	0	31	0	0	0	0	0	0	0	0	0	0	0	45	0	0	0	45
Otu001642	4	2	0	3	0	5	2	8	5	4	2	5	0	0	0	0	0	5	4	0	0	0	6	0	0	0	0	4	0	0	0	0	5	0	0	0	0	0	0	0	0	0	0	0	0	0	0	0	2
Otu001643	0	0	0	0	0	1	0	3	6	2	3	0	0	0	0	0	0	0	0	0	0	0	0	0	0	0	0	2	0	0	0	0	0	0	0	0	0	0	0	0	0	0	2	32	4	0	0	0	6
Otu001644	5	4	0	3	0	0	0	0	2	0	0	1	0	0	0	4	0	0	2	0	0	0	0	0	0	0	0	7	0	0	0	0	3	0	0	0	0	0	0	69	0	0	0	0	0	0	0	0	0
Otu001645	6	0	0	0	0	4	2	11	2	6	4	0	0	0	0	0	0	0	0	0	0	0	0	0	0	0	0	0	0	0	0	0	0	0	0	0	0	0	0	35	0	0	0	0	4	0	0	0	0
Otu001646	0	0	0	0	0	0	0	0	0	0	0	0	0	0	0	0	0	0	0	0	0	0	0	0	0	0	0	0	0	0	0	0	0	0	0	0	0	0	0	0	0	0	0	0	0	0	0	0	0
Otu001647	0	0	0	0	0	0	0	0	0	0	0	0	2	0	0	3	0	0	0	0	0	0	0	0	0	0	0	0	0	0	0	0	0	5	0	0	0	0	0	0	0	0	0	0	0	0	0	0	0
Otu001648	0	4	0	5	0	2	3	3	0	0	0	0	0	0	0	0	0	0	0	0	0	0	0	0	0	0	0	0	0	0	0	0	0	0	0	0	0	0	0	0	0	0	0	0	0	0	0	0	0
Otu001649	1	0	0	1	0	0	0	0	0	0	3	0	0	0	0	0	0	0	0	0	0	0	0	0	0	0	0	0	0	0	0	0	0	0	15	0	0	0	0	0	0	0	0	187	0	0	0	0	0
Otu001650	0	0	0	0	0	0	0	0	0	0	0	0	0	0	0	0	0	0	0	0	0	0	0	0	1	0	36	0	0	0	0	0	0	5	7	0	0	0	0	0	0	0	0	0	0	0	0	0	0
Otu001651	0	0	0	0	0	0	0	0	0	0	0	0	0	0	0	0	0	0	0	0	0	0	0	0	0	0	0	0	0	0	0	0	0	0	0	0	0	0	0	12	0	0	0	43	0	0	0	0	0
Otu001652	1	2	0	0	0	2	2	0	0	1	2	1	0	0	0	0	0	0	0	0	0	0	0	0	0	0	0	0	0	0	0	0	0	0	0	0	0	0	0	0	0	0	0	0	3	0	0	0	0
Otu001653	0	0	0	0	2	4	0	0	0	3	11	4	0	0	0	0	0	0	0	0	0	0	0	0	0	0	6	1	0	0	0	0	3	0	0	0	0	0	0	0	0	0	0	0	0	0	46	0	0
Otu001654	0	0	0	0	0	0	0	0	0	0	0	0	0	0	0	0	0	0	0	0	0	0	0	0	0	0	0	0	0	0	0	0	0	0	0	76	0	0	0	0	0	0	0	0	0	0	0	0	0
Otu001655	0	0	0	0	0	0	0	0	0	0	0	0	0	0	0	0	0	0	0	0	0	0	0	0	0	0	0	0	9	0	0	0	0	0	0	0	0	0	0	0	0	0	0	0	0	0	0	0	0
Otu001656	0	0	0	0	0	0	0	0	5	11	4	0	0	0	0	0	0	1	1	0	0	0	0	0	0	0	0	7	0	0	0	0	0	0	0	0	0	0	0	0	0	0	0	0	0	0	0	0	2
Otu001657	0	3	0	4	0	3	0	3	4	0	3	4	0	0	0	0	0	0	0	0	0	0	2	0	0	0	0	4	0	0	0	0	0	0	0	0	0	0	0	0	0	0	0	0	0	0	0	0	0
Otu001658	0	5	0	4	0	4	0	0	5	2	3	4	0	0	0	0	0	0	1	0	0	0	4	0	0	0	0	4	0	0	0	0	0	0	0	0	0	0	0	0	0	0	0	0	3	0	0	0	0
Otu001659	0	4	1	4	0	0	0	0	5	7	3	9	0	0	0	0	0	2	3	0	0	0	2	0	0	0	0	2	0	0	0	0	0	0	0	0	0	0	0	0	0	0	0	0	0	0	0	0	0
Otu001660	0	0	0	0	0	0	0	0	0	0	0	0	0	0	0	0	0	0	0	0	0	0	0	0	3	0	25	0	0	0	0	0	0	0	0	0	0	0	0	0	0	0	0	0	0	0	62	0	0
Otu001661	0	2	0	0	0	0	0	0	0	0	0	0	0	0	0	0	0	0	0	0	0	0	0	0	0	0	0	0	0	0	0	0	0	0	0	0	0	0	0	0	0	0	0	118	0	0	0	0	0
Otu001662	0	0	0	0	0	0	0	0	0	0	0	0	0	0	0	0	0	0	0	0	0	0	0	0	0	0	75	0	0	0	0	0	0	0	0	0	0	0	0	0	0	0	0	0	0	0	0	0	0
Otu001663	0	0	0	0	0	0	0	0	0	0	0	0	0	0	0	0	0	0	0	0	0	0	0	0	0	0	0	0	0	0	0	0	0	0	0	0	0	0	0	0	0	0	0	0	0	0	97	0	0
Otu001664	2	6	2	4	0	2	0	3	0	0	0	0	0	0	0	0	0	0	0	0	0	0	0	0	6	0	0	0	0	0	0	0	1	0	0	0	0	0	0	42	0	0	0	0	6	0	0	0	2
Otu001665	0	0	5	0	0	0	0	18	0	0	6	0	0	0	0	0	0	0	2	0	0	0	4	0	0	0	0	4	0	0	0	0	0	0	0	0	0	0	0	0	0	0	0	0	0	0	0	0	0
Otu001666	6	27	4	5	0	11	11	24	18	14	16	12	0	0	0	1	0	5	32	0	0	0	9	0	0	0	0	8	0	0	0	0	29	0	0	0	0	0	0	0	0	0	0	0	8	0	0	0	30
Otu001667	0	0	0	0	0	0	2	4	10	0	0	1	0	0	0	0	0	4	3	0	0	0	0	0	0	0	0	2	0	0	0	0	5	0	0	0	0	0	0	41	0	0	0	0	0	0	0	0	6
Otu001668	0	0	0	0	0	1	0	0	0	0	2	0	0	0	0	0	0	5	0	0	0	0	0	0	0	0	0	0	0	0	0	0	0	0	0	0	0	0	0	78	0	0	0	0	0	0	0	0	0
Otu001669	0	0	0	0	0	0	0	0	0	0	0	0	0	0	0	0	0	0	0	0	53	0	0	0	0	0	0	0	0	0	0	0	0	0	0	0	0	0	0	0	0	0	0	0	0	0	0	0	0
Otu001670	0	0	0	0	0	0	0	0	0	0	0	0	0	0	0	0	2	0	0	0	52	0	0	0	0	0	0	0	0	0	0	0	0	4	0	0	0	0	0	0	0	0	0	0	0	0	15	0	0
Otu001671	0	0	0	0	0	0	0	0	0	0	0	0	0	0	0	1	0	0	0	0	45	0	0	0	5	0	0	0	0	0	0	0	0	0	0	0	0	0	0	0	0	0	0	0	0	0	0	0	0
Otu001672	0	4	0	0	0	3	5	5	4	0	0	0	0	0	0	0	0	3	0	0	0	0	0	0	0	0	0	2	0	0	0	0	0	0	0	0	0	0	0	10	0	0	0	0	1	0	0	0	0
Otu001673	0	0	0	0	0	0	0	0	0	0	0	0	0	0	0	0	0	0	0	0	0	0	0	0	0	0	0	0	0	0	0	61	0	0	0	0	0	0	0	0	0	0	0	0	0	0	0	0	0
Otu001674	0	0	0	0	0	0	0	0	0	0	0	0	0	0	0	0	0	0	0	0	0	0	0	0	0	0	0	1	0	0	0	49	0	0	0	0	0	0	0	0	0	0	0	25	0	0	0	0	0
Otu001675	0	0	0	0	0	0	0	0	0	0	0	0	0	0	0	0	0	0	0	0	0	0	0	0	0	0	0	0	0	0	0	0	0	0	0	0	0	0	0	0	0	0	0	115	0	0	0	0	0
Otu001676	0	5	0	0	0	0	3	9	5	0	2	0	0	0	0	0	0	0	0	0	0	0	0	0	0	0	0	0	0	0	0	0	0	0	0	0	0	0	0	0	0	0	0	113	7	0	0	0	0
Otu001677	0	0	0	0	0	0	0	0	0	0	0	0	0	0	0	0	0	0	0	0	0	0	0	0	0	0	0	0	0	0	0	0	0	2	0	0	0	0	0	48	0	0	0	0	0	0	0	0	0
Otu001678	0	0	0	0	0	0	0	0	0	0	0	0	0	0	0	3	0	0	0	0	0	0	0	0	0	0	0	0	0	0	0	0	0	0	9	0	0	0	0	0	0	0	0	100	0	0	0	0	0
Otu001679	0	0	0	0	0	0	0	0	0	0	0	0	0	0	0	0	0	0	0	0	0	0	0	0	0	0	0	0	0	0	0	0	0	0	0	0	0	9	0	0	0	0	0	0	0	0	0	0	0
Otu001680	0	1	0	0	0	0	0	0	0	3	0	0	0	0	0	0	0	0	0	0	0	0	0	0	0	0	0	7	0	0	0	0	0	0	6	0	0	0	0	23	0	0	0	0	3	0	0	0	0
Otu001681	0	0	0	0	0	0	0	1	3	0	2	0	0	0	0	0	0	5	0	0	0	0	0	0	0	0	0	0	0	0	0	0	3	0	0	0	0	0	0	0	0	0	0	0	0	0	0	0	0
Otu001682	1	6	0	3	0	0	2	3	0	0	0	6	0	0	0	0	0	2	3	0	0	0	8	0	0	0	0	4	0	0	0	0	2	0	0	0	0	0	0	0	0	0	0	0	3	0	0	0	0
Otu001683	2	0	0	0	0	0	0	0	0	0	0	3	0	0	0	0	0	0	0	0	30	0	0	0	0	0	0	0	0	0	2	0	0	0	0	0	0	0	0	0	0	0	0	0	0	0	0	0	0
Otu001684	6	0	0	4	0	0	0	0	9	0	7	0	0	0	0	0	0	4	0	0	0	0	3	0	0	0	0	2	0	0	0	0	1	0	0	0	0	0	0	0	0	0	0	0	3	0	0	0	0
Otu001685	0	0	0	0	0	0	0	0	0	0	0	0	2	0	0	0	0	0	0	0	0	0	0	0	0	0	0	9	0	0	0	0	0	0	0	0	0	0	0	142	0	0	0	137	0	0	0	0	0
Otu001686	0	0	0	0	0	0	0	0	0	0	0	0	2	0	0	0	0	0	0	0	0	0	0	0	0	0	0	0	0	0	0	0	0	3	0	0	0	0	0	0	0	0	0	0	0	0	0	0	0
Otu001687	0	0	0	0	0	0	0	0	0	0	0	0	1	0	1	0	0	0	0	0	0	0	0	0	4	0	0	0	0	0	0	0	0	6	0	0	0	0	0	0	0	0	0	52	0	0	0	0	0
Otu001688	0	0	0	0	0	0	0	0	0	0	0	0	0	0	0	0	0	0	0	0	0	0	0	0	0	0	0	0	0	0	0	0	0	3	0	0	0	0	0	0	0	0	0	0	0	0	0	0	0
Otu001689	2	29	6	3	0	3	0	1	3	0	0	1	0	10	0	8	7	3	0	0	0	0	0	0	5	0	0	5	0	0	0	0	0	0	5	0	0	0	0	0	0	0	0	38	10	0	0	0	0
Otu001690	0	0	0	2	0	2	4	0	2	4	0	0	0	0	0	0	0	0	0	0	0	0	0	0	0	0	0	2	0	0	0	0	0	0	0	0	0	0	0	0	0	0	0	0	0	0	0	0	6
Otu001691	0	0	0	0	0	0	0	0	0	0	0	0	0	3	0	0	0	1	0	0	0	0	0	212	0	0	0	0	0	0	0	0	0	0	0	1	0	0	0	0	0	0	0	0	0	0	0	0	1
Otu001692	0	0	0	4	0	2	0	0	4	0	0	2	0	0	0	0	0	0	0	0	0	0	0	0	0	0	0	0	0	0	0	0	2	0	0	0	0	0	0	0	0	0	0	0	4	0	0	0	0
Otu001693	3	6	0	0	0	4	0	0	0	0	0	0	0	0	0	0	0	2	4	0	0	0	1	0	0	0	0	6	0	0	0	0	0	0	0	0	0	0	0	0	0	0	0	0	0	0	0	0	0
Otu001694	0	9	0	0	0	2	0	6	0	4	3	2	0	0	0	0	0	2	7	0	0	0	0	0	0	0	0	0	0	0	0	0	0	0	0	0	0	0	0	0	0	0	0	55	0	0	0	0	0
Otu001695	0	5	1	3	0	3	0	0	0	1	0	3	0	3	0	0	19	0	8	0	0	0	3	0	3	0	0	0	0	0	0	0	0	0	0	0	0	0	0	0	0	0	0	0	0	0	0	0	0
Otu001696	0	0	0	0	0	0	0	0	0	4	0	0	0	0	0	0	0	0	0	0	0	0	0	0	0	0	0	0	0	0	0	0	0	0	2	0	0	0	0	0	0	0	0	170	0	0	0	0	0
Otu001697	0	0	0	0	0	0	0	0	0	0	4	0	0	0	0	0	0	0	0	0	0	0	0	0	0	0	0	0	0	0	0	0	0	0	0	0	0	0	0	0	0	0	0	0	0	0	0	0	0
Otu001698	0	0	6	0	0	0	0	0	6	5	2	2	0	0	0	0	0	0	0	0	0	0	0	0	0	0	0	0	0	0	0	0	3	0	0	0	0	0	0	0	0	0	0	0	0	0	0	0	0
Otu001699	0	0	0	0	0	0	0	0	0	0	0	0	0	0	1	2	0	0	0	0	86	0	0	0	0	0	0	0	0	0	0	0	0	0	0	0	0	0	0	0	0	0	0	0	0	0	0	0	0
Otu001700	0	0	0	0	0	0	0	0	0	0	0	0	0	0	0	0	0	0	0	0	0	0	0	0	0	0	0	0	0	0	0	0	0	0	0	0	0	0	0	0	0	0	0	0	0	0	0	0	0
Otu001701	0	2	0	0	0	0	2	7	1	0	7	5	0	0	0	0	0	2	0	0	0	0	3	0	0	0	0	4	0	0	0	0	2	0	0	0	0	0	0	0	0	0	0	0	0	0	0	0	0
Otu001702	0	0	0	0	0	0	0	0	0	0	0	0	0	0	0	0	0	0	0	0	0	0	0	0	0	0	0	0	0	0	0	0	0	0	0	0	0	0	0	418	0	0	0	0	0	0	0	0	0
Otu001703	0	3	4	0	0	0	1	0	0	0	2	0	0	0	0	0	0	0	0	0	0	0	2	0	0	0	0	0	0	0	0	38	2	2	0	0	0	0	0	0	0	0	0	33	0	0	0	0	0
Otu001704	0	0	0	0	0	0	0	0	0	0	0	0	0	0	0	0	0	0	0	0	0	0	0	0	0	0	4	0	0	0	0	0	0	0	0	0	0	0	0	0	0	0	0	9	0	0	0	0	0
Otu001705	0	0	0	0	0	0	0	0	0	0	0	0	0	0	0	0	0	0	0	0	0	0	0	0	0	0	0	0	0	0	0	0	0	0	0	0	0	0	0	0	0	0	0	0	0	0	0	0	0
Otu001706	0	0	0	0	0	0	0	0	0	0	0	0	0	0	0	0	0	0	0	0	0	0	0	0	0	0	0	0	0	0	0	0	0	0	19	0	0	0	0	0	0	0	0	0	0	0	0	0	0
Otu001707	0	3	0	0	0	0	5	0	1	3	5	0	0	1	0	0	0	0	0	0	0	0	0	0	0	0	0	1	0	0	0	0	0	0	0	0	0	0	0	0	0	0	0	0	0	0	0	0	0
Otu001708	0	0	13	0	2	0	0	0	0	4	4	0	0	2	0	0	3	2	0	0	0	0	0	0	0	0	0	2	0	0	0	0	0	0	0	0	0	0	0	0	0	2	0	0	4	0	0	0	0
Otu001709	0	6	0	3	0	0	2	2	2	0	0	3	0	0	0	0	0	0	0	0	0	0	1	0	0	0	0	0	0	0	0	0	2	0	0	0	0	0	0	0	0	0	0	0	0	0	0	0	3
Otu001710	2	7	0	0	0	0	3	0	0	4	5	0	0	0	0	0	0	0	2	0	0	0	0	0	0	0	0	0	0	0	0	0	2	0	0	0	0	0	0	0	0	0	0	0	5	0	0	0	17
Otu001711	0	0	0	0	0	0	0	0	0	0	0	0	0	0	0	0	0	0	0	0	0	0	0	0	0	0	0	0	0	0	0	0	0	0	0	0	0	0	0	0	0	0	0	81	0	0	0	0	0
Otu001712	1	17	3	9	0	0	0	18	13	2	13	5	0	0	0	0	0	3	9	0	0	0	7	0	2	0	0	8	0	0	0	0	18	0	0	0	0	0	0	0	0	0	3	0	4	0	0	0	14
Otu001713	11	7	5	0	0	0	1	0	0	0	6	0	0	0	0	0	0	0	0	0	0	0	0	0	0	0	0	0	0	0	0	0	6	0	13	0	0	0	0	0	0	0	0	212	8	0	0	0	4
Otu001714	0	2	3	2	0	0	15	0	3	0	4	0	0	0	0	0	0	0	0	0	0	0	0	0	0	0	0	0	0	0	0	0	0	0	0	0	0	0	0	0	0	0	0	0	8	0	0	0	3
Otu001715	1	0	8	0	0	1	2	6	0	0	0	3	0	0	0	0	0	1	5	0	0	0	3	0	0	0	0	2	0	0	0	0	3	0	0	0	0	0	0	0	0	0	0	0	9	0	0	0	4
Otu001716	9	0	0	0	0	0	0	0	0	0	0	0	0	0	0	0	0	0	0	0	0	0	0	0	0	0	0	0	0	0	0	0	0	0	0	0	0	0	0	37	0	0	0	216	0	0	0	0	2
Otu001717	0	0	0	0	0	0	0	0	0	0	0	0	3	0	0	13	0	2	0	0	37	0	0	0	0	0	19	0	0	0	2	0	0	2	7	0	0	0	0	0	0	0	0	0	3	0	0	0	0
Otu001718	0	0	0	0	0	0	3	4	0	0	0	0	0	0	0	0	0	0	0	0	0	0	0	0	0	0	17	0	0	0	0	0	0	0	4	0	0	0	0	13	0	0	0	0	0	0	0	0	0
Otu001719	0	0	0	0	0	0	0	0	0	0	0	0	0	0	0	0	0	0	0	0	0	0	0	0	0	0	0	0	0	0	0	0	0	0	0	0	0	0	0	0	0	0	0	0	0	0	0	0	0
Otu001720	0	0	0	0	0	2	0	0	0	0	0	0	0	0	0	0	0	0	0	0	47	0	0	0	4	0	0	0	0	0	2	40	0	0	18	0	0	0	0	47	0	0	0	0	0	0	0	0	0
Otu001721	0	0	0	0	0	0	0	0	0	0	0	0	0	0	0	3	0	0	0	0	122	0	0	0	4	0	0	0	0	0	0	42	0	2	28	0	0	0	0	0	0	0	0	0	0	0	0	0	0
Otu001722	9	0	19	8	0	0	0	0	0	0	0	0	0	0	0	0	0	0	1	0	0	0	0	0	3	0	0	0	0	0	0	0	0	0	0	0	5	0	0	0	0	0	0	34	2	0	75	0	3
Otu001723	0	0	0	0	0	0	0	0	0	0	0	0	0	0	0	0	0	0	0	0	0	0	0	0	9	0	0	0	0	0	0	0	0	0	0	0	0	0	0	0	0	0	0	0	0	0	20	0	0
Otu001724	0	0	0	0	0	0	0	0	0	0	0	0	0	0	0	0	0	0	0	0	0	0	0	0	0	0	0	0	0	0	0	0	0	0	6	0	0	0	0	0	0	0	0	170	0	0	0	0	0
Otu001725	0	0	3	0	0	0	0	0	3	0	0	0	0	0	0	0	0	0	0	0	0	0	2	0	0	0	0	0	0	0	0	0	0	0	0	0	0	0	0	23	0	0	0	0	0	0	0	0	2
Otu001726	6	0	0	0	0	0	2	0	0	3	0	0	0	0	0	0	0	0	3	0	0	0	2	0	0	0	0	0	0	0	0	0	0	0	0	0	0	0	0	0	0	0	0	0	0	0	0	0	0
Otu001727	0	0	0	0	0	0	0	0	0	0	0	0	0	0	0	0	0	0	0	0	0	0	0	0	0	0	0	0	0	0	0	0	0	0	0	0	0	0	0	28	0	0	0	215	0	0	0	0	0
Otu001728	3	6	4	12	0	6	7	6	13	8	7	5	0	0	0	0	0	5	17	0	0	0	8	0	0	0	0	5	0	0	0	0	22	0	0	0	0	0	0	0	0	0	0	0	7	0	0	0	7
Otu001729	0	0	0	0	0	0	0	0	0	0	0	0	0	0	0	0	0	0	0	0	0	0	0	0	0	0	0	0	0	0	0	0	0	0	0	0	0	0	0	0	0	0	0	221	0	0	0	0	0
Otu001730	0	0	0	0	0	0	0	0	0	0	0	0	0	0	0	0	0	0	0	0	0	0	0	0	0	0	0	0	0	0	0	0	0	2	10	0	0	0	0	0	0	0	0	0	0	0	0	0	0
Otu001731	0	0	0	0	0	0	0	0	0	0	0	0	0	0	0	0	0	0	0	0	0	0	0	0	2	0	0	0	0	0	0	0	0	0	0	0	0	0	0	0	0	0	0	71	0	0	0	0	0
Otu001732	1	4	2	0	0	2	0	11	0	8	0	0	0	0	0	0	0	4	10	0	0	0	0	0	0	0	0	9	0	0	0	0	2	0	0	0	0	0	0	0	0	0	0	0	0	0	0	0	2
Otu001733	1	2	5	2	0	0	8	9	4	11	3	13	0	0	0	0	0	3	0	0	0	0	8	0	0	0	0	0	0	0	0	0	2	0	0	0	0	0	0	0	0	0	0	0	0	0	0	0	0
Otu001734	0	0	0	0	0	0	0	0	0	0	0	0	0	0	0	3	0	0	0	0	0	0	0	0	2	0	0	0	0	0	0	0	0	2	0	0	0	0	0	57	0	0	0	0	0	0	0	0	0
Otu001735	0	0	0	0	0	0	0	0	0	0	0	0	1	0	0	0	0	0	0	0	0	0	0	0	0	0	0	0	0	0	0	0	0	4	0	0	0	0	0	0	0	0	0	0	0	0	74	0	0
Otu001736	0	0	0	5	0	0	2	0	0	0	0	0	0	0	0	3	0	0	0	0	0	0	0	0	0	0	0	0	0	0	0	108	0	0	0	0	0	0	0	0	0	0	0	0	0	0	0	0	0
Otu001737	0	0	0	0	0	0	2	0	0	0	0	0	0	0	0	0	0	0	0	0	0	0	3	0	0	0	0	0	0	0	0	0	6	4	0	0	0	0	0	0	0	0	0	104	0	0	0	0	0
Otu001738	0	0	0	0	0	0	0	0	0	0	0	0	0	0	0	0	0	0	0	0	0	0	0	0	0	0	0	0	0	0	0	0	0	2	0	0	0	0	0	87	0	0	0	53	0	0	0	0	2
Otu001739	0	0	0	0	0	0	0	0	0	3	0	6	0	0	0	0	0	0	0	0	0	0	4	0	0	0	0	0	0	0	0	0	0	0	0	0	0	0	0	0	0	0	0	163	0	0	0	0	2
Otu001740	0	0	0	0	0	0	0	0	0	0	2	0	0	0	0	0	0	0	0	0	85	0	0	0	0	0	0	0	0	0	0	0	0	0	0	0	0	0	0	0	0	0	0	67	6	0	0	0	0
Otu001741	0	0	0	0	0	0	0	0	0	0	0	0	0	0	0	0	0	0	0	0	0	0	0	0	0	0	0	0	0	0	0	41	0	0	0	0	0	0	0	0	0	0	0	117	0	0	0	0	0
Otu001742	2	6	0	0	0	0	0	0	0	2	2	6	21	0	0	0	0	0	1	0	0	0	2	0	0	0	9	2	0	0	0	0	0	0	0	0	0	0	0	0	0	0	0	0	8	0	0	0	0
Otu001743	2	8	0	2	1	6	0	0	0	4	0	6	2	0	0	0	0	0	0	0	0	0	3	0	0	0	0	0	0	0	1	59	2	0	0	0	0	0	0	0	0	0	0	0	4	0	0	0	0
Otu001744	5	2	0	0	0	0	0	4	0	0	0	0	0	0	0	0	0	0	0	0	0	0	0	0	0	0	0	9	0	0	0	0	0	0	0	0	0	0	0	0	0	0	0	0	2	0	0	0	0
Otu001745	7	0	3	0	0	2	0	0	0	0	3	3	0	0	0	0	0	0	0	0	0	0	0	0	0	0	0	0	0	0	0	0	0	0	0	0	0	0	0	0	0	0	0	0	0	0	0	0	0
Otu001746	0	0	0	0	0	0	0	0	0	0	0	0	0	0	0	0	0	0	0	0	16	0	0	0	4	0	9	0	0	0	0	0	0	3	2	0	0	0	0	0	0	0	0	0	0	0	0	0	0
Otu001747	0	0	0	0	0	0	0	0	0	0	0	0	0	0	1	2	0	0	0	0	0	0	0	0	0	0	0	0	0	0	0	0	0	4	0	0	0	0	0	31	0	0	0	0	0	0	0	0	0
Otu001748	0	0	0	0	0	0	0	0	0	0	4	0	0	0	0	0	0	0	0	0	0	0	0	0	0	0	0	0	0	0	0	68	0	0	0	0	0	0	0	23	0	0	0	0	0	0	0	0	0
Otu001749	0	0	0	0	0	0	0	0	0	0	0	0	0	0	0	0	0	0	0	0	0	0	0	0	0	0	0	0	0	0	0	0	0	3	0	0	0	0	0	0	0	0	0	0	0	0	59	0	0
Otu001750	0	0	0	0	0	0	0	2	0	0	0	0	0	0	0	0	0	0	0	0	0	0	0	0	4	0	0	0	0	0	0	0	0	0	0	0	0	0	0	0	0	0	2	173	0	0	0	0	0
Otu001751	4	6	0	0	0	0	0	0	4	2	0	0	0	0	0	0	0	0	0	0	0	0	0	0	0	0	0	3	0	0	0	0	3	0	0	0	0	0	0	0	0	0	0	0	1	0	0	0	0
Otu001752	2	13	0	10	2	1	0	0	5	2	0	4	0	0	0	0	0	2	0	0	0	0	0	0	0	0	0	0	0	0	0	0	0	0	0	0	0	0	0	0	0	0	0	0	0	0	0	0	1
Otu001753	0	0	0	0	0	0	2	2	0	5	0	0	0	0	0	0	0	0	0	0	34	0	0	0	0	0	0	0	0	0	0	0	0	0	11	0	0	0	0	0	0	0	0	0	0	0	0	0	0
Otu001754	0	3	0	6	0	6	0	0	10	0	0	0	0	0	0	0	0	0	4	0	0	0	1	0	0	0	0	0	0	0	0	0	0	0	0	0	0	0	0	0	0	0	0	0	1	0	0	0	0
Otu001755	5	9	9	8	1	14	2	15	8	18	26	5	0	0	0	0	0	9	18	0	0	0	7	0	0	0	0	5	0	0	0	0	2	0	0	0	0	0	0	0	0	0	0	0	14	0	0	0	2
Otu001756	0	0	0	2	0	0	0	0	0	0	0	0	0	0	0	5	0	0	0	0	0	0	0	0	2	0	0	0	0	0	0	0	0	2	0	0	0	0	0	0	0	0	0	0	0	0	0	0	0
Otu001757	0	0	0	0	0	0	0	0	0	0	0	0	0	0	0	0	0	0	0	0	0	0	0	0	0	0	0	0	0	0	0	0	0	0	0	0	0	0	0	0	0	0	0	69	0	0	0	0	0
Otu001758	0	0	0	0	0	0	0	0	0	0	0	0	0	0	0	0	0	0	0	0	0	0	0	0	0	0	0	0	0	0	0	0	0	0	0	0	0	0	0	0	0	0	0	108	0	0	0	0	5
Otu001759	0	4	0	5	0	0	3	3	0	0	0	0	0	0	0	0	0	0	2	0	0	0	2	0	0	0	0	0	0	0	0	0	3	0	0	0	0	0	0	0	0	0	0	0	2	0	0	0	0
Otu001760	0	0	0	0	0	0	0	0	0	0	0	0	4	0	2	27	0	0	0	0	4	0	0	0	18	0	0	0	0	0	3	87	0	10	22	0	0	0	0	21	0	0	0	23	0	0	0	0	0
Otu001761	5	0	7	5	0	4	4	11	8	9	5	0	0	0	0	0	0	4	8	0	0	0	1	0	0	0	0	0	0	0	0	0	2	0	0	0	0	0	0	35	0	0	0	0	13	0	0	0	0
Otu001762	0	2	0	4	0	5	2	6	2	0	2	0	0	0	0	0	0	1	8	0	0	0	6	0	0	0	0	0	0	0	0	0	2	0	0	0	0	0	0	0	0	0	0	0	0	0	0	0	1
Otu001763	0	0	0	0	0	0	0	0	0	0	0	0	0	0	0	2	0	0	0	0	0	0	0	0	0	0	4	0	0	0	0	0	0	0	0	0	0	0	0	0	0	0	0	0	0	0	0	0	0
Otu001764	0	0	0	0	0	0	0	0	0	0	0	0	0	0	0	3	0	0	0	0	0	0	0	0	2	0	0	0	0	0	1	25	0	0	13	0	0	0	0	29	0	0	0	0	0	0	0	0	0
Otu001765	0	0	0	0	0	0	0	0	0	0	0	0	0	0	0	0	0	0	0	0	0	0	0	0	0	0	0	0	0	0	0	0	0	11	0	0	0	0	0	0	0	0	0	61	0	0	0	0	2
Otu001766	0	0	0	0	0	0	0	0	0	0	0	0	0	0	0	0	0	0	0	0	0	0	0	0	0	0	0	0	0	0	0	0	0	0	0	0	0	0	0	14	0	0	0	0	0	0	96	0	0
Otu001767	0	0	0	0	0	0	0	0	0	0	0	0	0	0	0	0	0	0	0	0	0	0	0	0	0	0	0	0	0	0	0	46	0	0	0	0	0	0	0	0	0	0	0	33	0	0	5	0	0
Otu001768	0	0	0	0	0	0	0	0	0	0	0	2	1	0	0	0	0	0	0	0	0	0	0	0	0	0	15	0	0	0	0	0	0	0	0	0	0	0	0	17	0	0	0	0	5	0	0	0	0
Otu001769	0	0	0	0	0	0	0	0	0	0	0	0	0	0	0	0	0	0	0	0	0	0	0	0	0	0	0	0	0	0	0	0	0	0	0	0	0	0	0	0	0	0	0	0	0	0	17	0	0
Otu001770	0	0	0	0	0	0	0	0	0	0	0	0	0	0	0	1	0	0	0	0	0	0	0	0	3	0	64	0	0	0	1	0	0	2	0	0	0	0	0	0	0	0	0	104	0	0	175	0	0
Otu001771	0	0	0	0	0	0	0	0	1	1	0	0	0	0	0	0	0	0	0	0	0	0	1	0	0	0	0	0	0	0	0	0	0	0	0	0	0	0	0	0	0	0	0	0	0	0	0	0	0
Otu001772	0	0	1	5	0	0	0	0	1	0	0	0	0	0	0	0	0	0	3	0	0	0	0	1	0	0	0	0	0	0	0	0	0	0	8	0	0	0	0	0	0	0	0	0	0	0	0	0	2
Otu001773	0	0	0	0	0	0	36	2	0	15	0	0	0	0	0	0	0	0	0	0	0	0	0	0	0	6	0	0	0	0	0	0	2	0	0	0	0	0	0	0	0	0	0	0	0	0	0	0	0
Otu001774	0	0	0	0	0	0	0	0	0	0	0	0	0	0	0	0	0	0	0	0	0	0	0	0	0	0	0	0	0	0	0	0	0	0	0	0	0	0	0	0	0	0	0	0	0	0	0	0	0
Otu001775	4	0	3	6	0	0	1	13	5	0	3	0	0	0	0	0	0	3	0	0	0	0	3	0	0	0	0	2	0	0	0	0	0	0	0	0	0	0	0	0	0	0	0	0	14	0	0	0	1
Otu001776	3	2	2	2	0	2	1	5	2	7	3	6	0	0	0	0	0	0	2	0	0	0	4	0	0	0	0	0	0	0	0	0	1	0	0	0	0	0	0	0	0	0	0	0	0	0	0	0	3
Otu001777	3	0	0	0	0	0	0	0	0	0	0	0	0	0	0	0	0	0	0	0	0	0	0	0	0	0	0	0	0	0	0	0	0	0	0	0	0	0	0	23	0	0	0	2	0	0	0	0	0
Otu001778	3	2	0	2	0	2	0	0	0	0	0	0	0	0	0	0	0	0	0	0	0	0	2	0	0	0	0	0	0	0	0	0	0	0	0	0	0	0	0	0	0	0	0	0	0	0	0	0	0
Otu001779	6	15	0	8	2	15	2	13	20	10	5	0	0	0	0	0	0	9	12	0	0	0	13	0	0	0	0	11	0	0	0	0	3	0	0	0	0	0	0	0	0	0	0	0	15	0	0	0	7
Otu001780	1	10	10	0	0	0	5	3	8	8	10	4	0	0	0	0	0	0	2	0	0	0	3	0	0	0	0	3	0	0	0	0	2	0	0	0	0	0	0	0	0	0	0	0	14	0	0	0	6
Otu001781	0	1	0	0	0	0	0	0	0	0	0	0	0	0	0	0	0	0	0	0	0	0	0	0	0	0	0	0	0	0	0	0	0	0	0	0	0	0	0	0	0	0	0	189	0	0	0	0	0
Otu001782	0	0	4	1	0	0	0	0	2	3	1	0	0	0	0	0	0	0	2	0	0	0	1	0	0	0	0	2	0	0	0	0	1	0	0	0	0	0	0	0	0	0	0	0	2	0	0	0	1
Otu001783	0	12	1	0	0	4	8	2	0	17	0	3	0	0	0	0	0	3	0	0	0	0	2	0	0	0	0	0	0	0	0	0	2	0	0	0	0	0	0	0	0	0	0	0	8	0	0	0	6
Otu001784	0	0	0	0	0	0	0	0	0	0	0	0	0	0	0	0	0	0	0	0	0	0	0	0	0	0	0	0	0	0	0	0	0	0	0	0	0	0	0	0	0	0	0	0	0	0	0	0	0
Otu001785	0	0	0	0	0	0	0	0	0	3	0	0	0	0	0	0	0	0	6	0	0	0	5	0	0	0	0	3	0	0	0	0	2	0	0	0	0	0	0	0	0	0	0	0	0	0	0	0	0
Otu001786	0	0	0	0	0	0	0	0	0	0	0	0	0	0	0	7	0	0	0	0	0	0	0	0	4	0	0	0	0	0	0	2	0	0	0	0	0	0	0	61	0	0	0	0	0	0	0	0	0
Otu001787	0	0	0	0	0	0	0	0	0	0	0	0	0	0	0	5	0	0	0	0	41	0	0	0	0	0	0	0	0	0	0	0	3	5	0	0	0	0	0	0	0	0	0	102	0	0	52	0	0
Otu001788	2	0	0	2	0	0	0	0	0	0	0	0	0	0	0	2	0	0	0	0	0	0	0	0	0	0	0	0	0	0	0	0	0	0	0	0	0	0	0	24	0	0	0	0	0	0	0	0	0
Otu001789	0	0	0	0	0	0	0	0	0	0	0	0	0	0	0	0	0	0	0	0	0	0	0	0	0	0	0	0	0	0	0	0	0	0	0	0	0	0	0	0	0	0	0	0	0	0	0	0	0
Otu001790	2	14	8	4	0	9	11	9	20	23	6	4	0	0	0	0	0	5	11	0	0	0	2	0	0	0	0	11	0	0	0	0	22	0	0	0	0	0	0	35	0	0	0	46	2	0	0	0	5
Otu001791	9	0	1	2	3	2	3	13	0	7	7	0	0	0	0	0	295	0	2	0	0	0	1	0	0	0	0	2	0	0	0	0	0	0	0	0	0	0	0	0	0	0	0	0	0	0	0	0	0
Otu001792	0	0	0	0	0	0	0	0	0	0	0	0	0	0	0	0	0	0	0	0	0	0	0	0	0	0	0	0	0	0	0	4	0	0	0	0	0	0	0	0	0	0	0	0	0	0	9	0	0
Otu001793	1	4	1	2	0	0	0	4	0	4	2	7	0	0	0	0	0	2	0	0	0	0	0	0	0	0	0	0	0	0	0	0	3	0	0	0	0	0	0	0	0	0	0	0	0	0	0	0	0
Otu001794	0	2	0	4	0	2	6	0	11	0	4	0	0	0	0	0	0	1	0	0	0	0	2	0	0	0	0	4	0	0	0	0	2	0	0	0	0	0	0	0	0	0	0	0	0	0	0	0	0
Otu001795	0	5	0	0	0	0	0	0	7	2	8	0	0	0	0	0	0	2	2	0	0	0	0	0	0	0	0	4	0	0	0	0	5	0	0	0	0	0	0	0	0	0	0	0	0	0	0	0	7
Otu001796	0	0	0	0	0	0	0	0	0	0	5	0	0	0	0	5	0	0	0	0	0	0	1	0	2	0	0	2	0	0	0	0	0	0	0	0	0	0	0	0	0	0	0	0	0	0	0	0	0
Otu001797	1	10	0	0	0	0	0	6	0	5	3	6	0	0	0	0	0	6	2	0	0	0	1	0	0	0	0	0	0	0	0	0	6	0	0	0	0	0	0	15	0	0	0	59	8	0	0	0	0
Otu001798	0	0	0	2	0	0	0	2	4	0	3	0	0	0	0	0	0	0	0	0	0	0	0	0	0	0	0	0	0	0	0	0	0	0	0	0	0	0	0	0	0	0	0	0	4	0	0	0	0
Otu001799	0	0	0	0	0	0	0	0	0	0	0	0	0	0	0	0	0	0	0	0	0	0	0	0	0	0	0	0	0	0	0	0	0	0	0	0	0	0	0	0	0	0	0	0	0	0	0	0	0
Otu001800	0	0	0	0	0	0	0	0	0	0	0	0	0	0	0	0	0	0	0	0	0	0	0	0	0	0	0	0	0	0	0	0	0	0	0	0	0	0	0	0	0	0	0	56	0	0	0	0	0
Otu001801	0	5	0	0	0	0	1	0	0	0	0	0	0	0	0	0	0	0	0	0	0	0	0	0	0	0	0	0	0	0	0	0	0	0	0	0	0	0	0	15	0	0	0	84	0	0	0	0	2
Otu001802	0	3	0	0	0	0	0	0	0	0	0	0	0	0	0	0	0	0	0	0	0	0	0	0	0	0	0	0	0	0	0	0	0	0	0	0	0	0	0	0	0	0	0	318	0	0	0	0	0
Otu001803	0	6	1	0	0	0	2	4	0	2	0	0	1	0	0	0	0	3	0	0	0	0	2	0	0	0	0	0	0	0	0	0	0	0	0	0	0	0	0	0	0	0	0	0	0	0	0	0	0
Otu001804	0	0	0	1	0	0	0	3	0	0	0	0	0	0	0	2	0	0	0	0	22	0	0	0	0	0	0	2	0	0	0	0	0	2	7	0	0	0	0	0	0	0	0	0	2	0	0	0	0
Otu001805	5	0	5	12	0	7	8	8	0	12	2	0	0	0	0	0	0	5	6	0	0	0	3	0	0	0	0	5	0	0	0	0	1	0	0	0	0	0	0	0	0	0	0	0	7	0	0	0	2
Otu001806	7	0	0	0	0	0	0	2	0	0	0	0	0	0	0	0	0	0	0	0	0	0	0	0	0	0	0	3	0	0	0	0	2	0	0	0	0	0	0	0	0	0	0	0	0	0	0	0	0
Otu001807	0	0	0	0	0	0	0	0	0	0	0	0	0	0	0	0	0	0	0	0	0	0	0	0	0	0	0	0	0	0	0	0	0	0	0	0	6	0	0	0	0	0	0	0	0	0	0	0	0
Otu001808	0	5	0	0	0	0	0	0	0	0	0	6	0	0	0	5	0	0	0	0	0	0	0	0	0	0	0	0	0	0	0	0	0	4	0	0	0	0	0	0	0	0	0	71	0	0	0	0	0
Otu001809	0	0	2	0	0	2	0	0	0	0	3	5	0	0	0	0	0	0	9	0	0	0	0	0	0	0	44	0	0	0	0	0	0	0	0	0	0	0	0	0	0	0	0	0	0	0	0	0	2
Otu001810	2	4	2	3	0	0	2	9	8	2	4	2	0	0	0	0	0	1	0	0	0	0	1	0	0	0	0	0	0	0	0	0	0	0	0	0	0	0	0	0	0	0	0	0	1	0	0	0	0
Otu001811	0	0	0	0	0	0	0	0	0	0	0	0	0	0	0	0	0	0	0	0	0	0	0	0	0	0	0	0	0	0	0	0	0	0	0	0	0	0	0	0	0	0	0	0	0	0	63	0	0
Otu001812	0	0	0	0	0	0	0	0	0	0	0	0	0	0	0	3	0	0	0	0	0	0	0	0	0	0	0	0	0	0	0	0	0	0	9	0	0	0	0	0	0	0	0	0	0	0	0	0	0
Otu001813	2	0	0	2	0	0	0	0	0	0	2	0	0	0	0	0	0	0	6	0	0	0	7	0	0	0	0	0	0	0	0	0	0	0	0	0	0	0	0	0	0	0	0	0	3	0	0	0	2
Otu001814	0	0	2	0	0	3	0	3	0	2	1	0	0	0	0	0	0	2	2	0	0	0	0	0	0	0	0	2	0	0	0	0	5	0	0	0	0	0	0	0	0	0	0	0	8	0	0	0	0
Otu001815	0	8	2	3	0	2	3	6	4	9	6	3	0	0	0	0	0	0	3	0	0	0	11	0	0	0	0	2	0	0	0	0	4	0	0	0	0	0	0	0	0	0	0	0	3	0	0	0	6
Otu001816	2	2	0	7	0	2	0	0	0	0	0	7	0	0	0	0	0	0	4	0	0	0	0	0	0	0	0	2	0	0	0	0	1	0	0	0	0	0	0	0	0	0	0	0	0	0	0	0	0
Otu001817	0	0	0	0	0	0	0	0	0	0	0	0	0	0	2	0	0	0	0	0	47	0	0	0	2	0	23	0	0	0	0	80	0	0	0	0	0	0	0	0	0	0	0	0	0	0	101	0	0
Otu001818	0	0	0	0	0	0	0	0	0	0	0	0	0	0	0	0	0	0	0	0	0	0	0	0	0	0	0	0	0	0	0	0	0	0	0	0	0	0	0	0	0	0	0	0	0	0	0	0	0
Otu001819	0	0	0	1	0	0	0	5	3	0	0	0	0	0	0	3	0	0	0	0	0	0	0	0	0	0	8	0	0	0	0	0	0	7	0	0	0	0	0	0	0	0	0	0	4	0	0	0	0
Otu001820	1	0	4	0	0	7	2	3	7	6	4	5	0	0	0	0	0	4	5	0	0	0	2	0	0	0	0	4	0	0	0	0	7	0	0	0	0	0	0	0	0	0	0	0	0	0	0	0	1
Otu001821	0	0	2	2	0	0	0	0	0	0	0	0	0	0	0	0	0	0	0	0	0	0	0	0	0	0	0	0	0	0	0	0	0	0	0	0	0	0	0	0	0	0	0	0	0	0	0	0	0
Otu001822	6	15	4	11	0	2	5	10	2	6	6	3	0	0	0	0	0	0	2	0	0	0	2	0	0	0	0	2	0	0	0	0	4	0	0	0	0	0	0	0	0	0	0	0	17	0	0	0	9
Otu001823	0	2	0	0	0	0	0	0	0	0	0	0	0	0	0	0	0	2	0	0	0	0	3	0	0	0	0	2	0	0	0	0	0	0	2	0	0	0	0	0	0	0	0	16	0	0	0	0	4
Otu001824	0	0	0	0	0	2	4	0	1	6	0	2	0	0	0	0	0	0	6	0	0	0	0	0	0	0	0	0	0	0	0	0	0	0	0	0	0	0	0	0	0	0	0	0	0	0	0	0	2
Otu001825	0	71	0	0	0	0	0	4	27	4	0	2	2	0	0	0	0	0	0	0	0	0	0	0	3	0	0	0	0	0	0	0	0	0	0	0	0	0	0	32	0	0	0	0	0	0	0	0	0
Otu001826	0	0	0	0	0	0	0	0	0	0	0	0	0	0	3	2	0	0	0	0	0	0	0	0	4	0	0	0	0	0	0	0	0	4	0	0	0	0	0	0	0	0	0	0	0	0	0	0	0
Otu001827	0	0	0	0	0	0	0	0	0	0	0	0	0	0	0	0	0	0	0	0	96	0	0	0	2	0	0	0	0	0	0	0	0	0	0	0	0	0	0	0	0	0	0	0	0	0	47	0	0
Otu001828	0	0	0	0	0	0	0	0	0	0	0	3	1	0	0	3	0	0	0	0	0	0	0	0	0	0	0	0	0	0	0	0	0	0	3	0	0	0	0	15	0	0	0	40	0	0	0	0	0
Otu001829	0	0	0	0	0	5	2	0	8	2	0	0	0	0	0	0	0	0	1	0	0	0	3	0	0	0	2	3	0	0	0	0	0	0	0	0	0	0	0	0	0	0	0	0	5	0	0	0	0
Otu001830	0	0	0	0	0	0	0	3	0	0	0	2	0	0	0	0	0	0	0	0	0	0	0	0	0	0	0	2	0	0	0	0	5	0	0	0	0	0	0	0	0	0	0	0	0	0	0	0	1
Otu001831	0	0	0	2	0	0	0	0	0	0	0	0	0	0	0	0	0	0	0	0	0	0	0	0	0	0	0	0	0	0	0	0	0	0	0	0	0	0	0	11	0	0	0	0	7	0	0	0	2
Otu001832	0	0	0	0	0	0	0	0	0	0	0	0	0	0	0	3	0	0	0	0	0	0	0	0	0	0	0	0	0	0	4	0	3	2	0	0	0	0	0	0	0	0	0	0	0	0	0	0	0
Otu001833	0	0	0	0	0	0	0	0	0	0	0	0	0	0	0	0	0	0	0	0	0	0	0	0	0	0	46	0	0	0	0	125	0	0	0	0	0	0	0	0	0	0	0	0	0	0	0	0	0
Otu001834	0	2	9	4	0	2	8	22	0	25	1	7	0	0	0	0	0	2	6	0	0	0	0	0	0	0	0	11	0	0	0	0	4	0	0	0	0	0	0	0	0	0	0	0	8	0	0	0	3
Otu001835	4	0	4	4	0	0	0	2	0	4	0	7	0	0	0	0	0	0	2	0	0	0	5	0	0	0	0	3	0	0	0	0	0	0	0	0	0	0	0	0	0	0	0	0	8	0	0	0	0
Otu001836	2	0	0	0	0	2	5	0	0	0	0	2	0	0	0	0	0	5	0	0	0	0	4	0	0	0	0	0	0	0	0	0	0	0	0	0	0	0	0	0	0	0	0	0	1	0	0	0	0
Otu001837	0	0	0	0	0	0	0	0	4	2	0	5	0	0	0	0	0	0	0	0	0	0	0	0	3	0	0	0	0	0	0	0	0	0	0	0	0	0	0	0	0	0	0	0	0	0	0	0	2
Otu001838	0	0	0	0	0	0	0	0	0	0	0	0	0	0	0	1	0	0	0	0	0	0	0	0	0	0	0	0	0	0	0	0	0	2	0	0	0	0	0	0	0	0	0	0	0	0	0	0	0
Otu001839	4	6	0	2	0	3	0	2	6	2	7	3	0	0	0	0	0	0	8	0	0	0	5	0	0	0	0	3	0	0	0	0	1	0	0	0	0	0	0	0	0	0	0	36	0	0	0	0	12
Otu001840	0	8	5	13	0	0	1	0	1	0	10	5	0	0	0	0	0	5	3	0	0	0	6	0	0	0	0	2	0	0	0	0	5	0	0	0	0	0	0	0	0	0	0	0	0	0	0	0	2
Otu001841	0	2	0	0	0	0	0	0	0	0	0	0	0	0	1	7	0	0	0	0	0	0	0	0	0	0	0	0	0	0	0	0	0	2	9	0	0	0	0	27	0	0	0	0	0	0	0	0	0
Otu001842	0	0	0	0	0	0	0	0	0	0	0	0	0	0	0	0	0	0	0	0	0	0	0	0	0	0	0	0	0	0	0	0	0	0	0	0	0	0	0	0	0	0	0	156	0	0	0	0	0
Otu001843	0	4	3	0	0	0	0	0	0	1	0	0	0	0	0	0	0	0	0	0	0	0	0	0	0	0	0	2	0	0	0	0	0	0	0	0	0	0	0	44	0	0	0	112	0	0	0	0	0
Otu001844	0	2	0	0	0	0	0	0	0	0	0	0	0	0	0	0	0	0	0	0	0	0	0	0	0	0	0	0	0	0	0	0	0	0	0	0	0	0	0	26	0	0	0	0	0	0	0	0	0
Otu001845	0	0	0	0	0	0	0	0	0	0	0	0	0	0	0	0	0	0	0	0	54	0	0	0	0	0	0	0	0	0	0	0	0	0	0	0	0	0	0	65	0	0	0	0	0	0	0	0	0
Otu001846	1	1	0	3	0	0	0	2	0	0	4	0	0	0	0	0	0	2	0	0	0	0	0	0	0	0	0	0	0	0	0	0	0	0	0	0	0	0	0	0	0	0	0	0	3	0	0	0	0
Otu001847	0	4	0	0	0	0	0	2	0	2	0	0	0	0	0	0	0	2	2	0	0	0	0	0	0	0	0	2	0	0	0	0	2	0	0	0	0	0	0	0	0	0	0	0	0	0	0	0	0
Otu001848	10	0	0	0	0	0	2	0	0	0	2	2	0	0	0	0	0	0	2	0	0	0	0	0	0	0	0	0	0	0	0	0	1	0	0	0	0	0	0	0	0	0	0	0	0	0	0	0	0
Otu001849	0	0	1	0	0	0	0	0	0	0	3	0	0	0	1	0	0	0	0	0	0	0	0	0	0	0	0	0	0	0	0	0	0	0	0	0	0	0	0	0	0	0	0	70	0	0	0	0	0
Otu001850	0	0	0	0	0	0	0	0	0	0	0	0	0	0	0	0	0	0	0	0	0	0	0	0	0	0	0	0	0	0	0	0	0	2	0	0	0	0	0	0	0	0	0	154	0	0	0	0	0
Otu001851	0	0	0	0	0	0	0	0	0	0	0	0	0	0	0	0	0	0	0	0	77	0	0	0	4	0	0	0	0	0	0	0	0	0	0	0	0	0	0	0	0	0	0	0	0	0	75	0	0
Otu001852	0	0	0	0	0	0	0	0	0	0	0	0	0	0	0	0	0	0	0	0	0	0	0	0	0	0	0	0	0	0	0	0	0	0	0	0	0	0	0	0	0	0	0	55	0	0	0	0	0
Otu001853	0	0	0	0	0	0	0	0	3	0	4	2	0	0	0	0	0	0	0	0	0	0	3	0	0	0	0	4	0	0	0	0	0	0	0	0	0	0	0	0	0	0	0	7	0	0	0	0	2
Otu001854	0	0	0	0	0	0	0	0	0	0	0	0	0	0	0	0	0	0	0	0	0	0	0	0	0	0	0	0	0	0	0	0	0	1	0	0	0	0	0	0	0	0	0	37	0	0	138	0	0
Otu001855	0	0	0	0	0	0	0	0	1	0	0	0	0	0	0	0	0	0	0	0	0	0	0	0	0	0	0	0	0	0	0	0	0	0	0	0	0	0	0	37	0	0	0	174	0	0	0	0	1
Otu001856	0	2	0	0	0	0	0	0	0	0	0	0	0	0	0	0	0	0	0	0	0	0	3	0	0	0	0	3	0	0	0	44	0	0	0	0	0	0	0	0	0	0	0	168	0	0	0	0	0
Otu001857	0	0	0	0	0	0	0	8	1	7	0	3	0	0	0	0	0	1	3	0	0	0	0	0	0	0	0	1	0	0	0	0	3	0	0	0	0	0	0	0	0	0	0	0	2	0	0	0	0
Otu001858	2	25	18	22	0	12	31	25	39	42	32	19	0	0	0	0	0	19	40	0	0	0	34	0	0	0	0	15	0	0	0	0	10	0	0	0	0	0	0	0	0	0	0	0	36	0	0	0	47
Otu001859	2	3	0	0	0	3	0	4	0	9	0	0	0	0	0	0	0	0	3	0	0	0	2	0	0	0	0	0	0	0	0	0	0	0	0	0	0	0	0	0	0	0	0	0	2	0	0	0	1
Otu001860	0	0	0	0	0	0	0	0	0	0	0	0	0	0	0	0	0	0	0	0	0	0	0	0	0	0	0	0	0	0	0	0	0	0	0	0	0	0	0	0	0	0	0	147	0	0	0	0	0
Otu001861	2	14	6	16	0	12	11	23	15	16	16	7	0	0	0	0	0	11	17	0	0	0	58	0	0	0	0	11	0	0	0	0	9	0	0	0	0	0	0	0	0	0	0	0	7	0	0	0	27
Otu001862	0	0	0	1	0	0	3	0	0	0	0	0	0	0	0	0	0	0	0	0	0	0	0	0	0	0	123	0	0	0	0	0	0	0	0	0	0	0	0	0	0	0	0	38	0	0	0	0	2
Otu001863	0	0	0	0	0	0	0	0	0	0	0	0	0	0	0	2	0	0	0	0	0	0	0	0	6	0	0	0	0	0	0	0	0	0	0	0	0	0	0	0	0	0	0	0	0	0	0	0	0
Otu001864	0	0	0	0	0	1	0	0	0	0	0	0	0	0	0	0	0	0	0	0	0	0	2	0	0	0	0	0	0	0	0	0	0	0	0	0	0	0	0	0	0	0	0	0	0	0	0	0	3
Otu001865	0	0	0	0	0	0	0	0	0	0	0	0	0	0	0	0	0	0	0	0	0	0	0	0	5	0	0	0	0	1	2	0	0	4	0	0	0	0	0	0	0	0	0	0	0	0	0	0	0
Otu001866	0	0	0	0	0	0	0	0	0	0	0	0	0	0	0	0	0	0	0	0	91	0	0	0	0	0	0	0	0	0	0	93	0	2	0	0	0	0	0	0	0	0	0	0	0	0	0	0	0
Otu001867	3	6	6	15	0	0	5	7	0	14	0	12	0	0	0	0	0	4	2	0	0	0	7	0	0	0	0	4	0	0	0	0	12	0	0	0	0	0	0	0	0	0	0	0	5	0	0	0	0
Otu001868	0	0	0	7	0	0	0	0	4	0	0	0	0	0	0	1	0	1	0	0	0	0	0	0	8	0	0	6	0	0	0	0	0	4	17	0	0	0	0	0	0	0	0	0	0	0	0	0	0
Otu001869	0	5	0	0	0	0	0	0	0	0	5	0	0	0	0	0	0	0	4	0	0	0	0	0	0	0	0	0	0	0	0	0	2	0	0	0	0	0	0	0	0	0	0	0	0	0	0	0	0
Otu001870	0	0	2	0	0	0	2	0	9	0	3	0	0	0	0	0	0	0	0	0	0	0	4	0	0	0	0	0	0	0	0	0	0	0	0	0	0	0	0	0	0	0	0	0	2	0	0	0	3
Otu001871	0	0	0	0	0	0	0	0	0	0	0	0	0	0	0	0	0	0	0	0	29	0	0	0	4	0	0	0	0	0	0	0	0	2	0	0	0	0	0	0	0	0	0	0	0	0	42	0	0
Otu001872	0	0	0	0	0	0	0	0	0	0	0	0	0	0	0	0	4	0	0	0	0	0	0	0	0	0	0	0	0	0	0	0	0	0	0	0	0	0	0	0	3	0	0	0	0	0	0	0	0
Otu001873	1	3	1	5	0	2	1	4	5	4	0	2	0	0	0	0	0	0	0	0	0	0	0	0	0	0	0	0	0	0	0	0	0	0	0	0	0	0	0	0	0	0	0	0	6	0	0	0	0
Otu001874	0	0	3	0	0	0	2	0	7	0	0	0	0	0	0	0	4	0	0	0	0	0	0	0	0	0	0	0	0	0	0	70	0	0	0	0	0	0	0	0	0	0	0	0	0	0	0	0	0
Otu001875	0	11	0	4	0	0	0	6	3	5	0	2	0	0	0	0	0	0	3	0	0	0	0	0	0	0	0	1	0	0	0	0	2	0	0	0	0	0	0	0	0	0	0	0	1	0	0	0	3
Otu001876	11	10	6	18	0	9	11	5	0	24	32	5	0	0	0	0	0	3	10	0	0	0	4	0	0	0	0	16	0	0	0	0	7	0	0	0	0	0	0	0	0	0	0	0	5	0	0	0	17
Otu001877	0	0	0	3	0	0	0	2	0	5	0	3	0	0	0	0	0	2	3	0	0	0	1	0	0	0	0	0	0	0	0	0	5	0	0	0	0	0	0	0	0	0	0	0	1	0	0	0	0
Otu001878	1	5	5	8	0	2	0	0	7	8	5	2	0	0	0	0	0	0	2	0	0	0	1	0	0	0	0	0	0	0	0	0	0	0	0	0	0	0	0	0	0	0	0	0	5	0	0	0	0
Otu001879	0	2	0	9	0	5	9	0	2	0	2	0	0	0	0	0	0	0	0	0	0	0	0	0	0	0	0	0	0	0	0	0	3	0	0	0	0	0	0	0	0	0	0	0	0	0	0	0	4
Otu001880	3	3	0	6	2	0	0	0	2	0	8	2	0	0	0	0	0	0	7	0	0	0	0	0	0	0	0	0	0	0	0	0	2	0	0	0	0	0	0	0	0	0	0	0	0	0	0	0	2
Otu001881	0	0	3	0	0	0	0	2	0	0	0	6	0	0	0	0	4	0	0	0	0	0	0	0	0	0	0	0	0	0	0	0	7	0	0	0	0	0	0	0	0	0	0	0	8	0	0	0	0
Otu001882	0	2	0	0	0	0	0	0	2	0	3	0	0	0	0	3	0	0	0	0	0	0	2	0	5	0	38	0	0	0	1	0	0	0	0	0	0	0	0	0	0	0	0	30	4	0	0	0	0
Otu001883	0	0	0	0	0	0	0	0	0	0	0	0	0	0	0	0	0	0	0	0	0	0	0	0	5	0	37	0	0	0	0	0	0	0	0	0	0	0	0	0	0	0	0	0	0	0	0	0	0
Otu001884	0	0	0	0	0	0	0	0	0	0	0	0	0	0	0	0	0	0	0	0	0	0	0	0	0	0	0	0	0	0	0	0	0	0	0	0	0	0	0	0	0	0	0	283	0	0	0	0	0
Otu001885	0	8	0	6	0	5	0	0	3	2	5	0	0	0	0	0	0	6	0	0	0	0	0	0	0	0	0	0	0	0	0	0	5	0	0	0	0	0	0	0	0	0	0	0	0	0	0	0	0
Otu001886	0	0	0	4	0	0	0	2	0	0	0	2	0	0	0	0	0	0	0	0	0	0	0	0	0	0	0	0	0	0	0	0	4	0	0	0	0	0	0	10	0	0	0	35	2	0	0	0	0
Otu001887	0	0	0	0	0	0	0	0	0	0	0	0	0	0	0	0	0	0	0	0	0	0	3	0	0	0	0	0	0	0	0	0	0	0	0	0	0	0	0	0	2	0	0	0	0	0	0	0	0
Otu001888	0	0	0	0	0	0	0	0	0	0	0	0	0	0	0	0	0	0	0	0	0	0	0	0	0	0	0	0	0	0	0	0	0	0	0	0	0	20	0	0	0	0	0	0	0	0	0	0	0
Otu001889	0	0	0	0	0	0	0	0	0	0	0	0	0	0	0	0	0	0	0	0	0	0	0	0	0	0	0	0	0	0	0	0	0	0	0	0	0	0	0	0	0	0	0	78	0	0	0	0	0
Otu001890	5	8	3	4	0	2	2	3	8	0	26	3	0	0	0	0	0	3	8	0	0	0	10	0	0	0	0	3	0	0	0	0	0	0	0	0	0	0	0	0	0	0	0	0	1	0	0	0	12
Otu001891	0	0	0	0	0	0	0	0	0	0	0	0	0	0	0	0	0	0	0	0	0	0	0	0	0	0	0	0	0	0	0	0	0	0	0	0	0	0	0	0	0	0	0	111	0	0	0	0	0
Otu001892	0	0	0	0	0	0	0	0	0	0	0	0	0	0	0	0	0	0	0	0	0	0	0	0	2	0	0	0	0	0	0	0	0	0	0	0	0	0	0	2	0	0	0	0	0	0	137	0	0
Otu001893	4	10	3	0	0	2	2	3	9	3	4	2	0	0	0	0	0	3	0	0	0	0	2	0	0	1	59	2	0	0	0	0	0	0	0	0	0	0	0	0	0	0	0	0	7	0	0	0	10
Otu001894	0	3	0	2	0	0	0	0	11	9	0	3	0	0	0	0	0	2	5	0	0	0	0	0	0	0	0	5	0	0	0	0	4	0	0	0	0	0	0	0	0	0	0	0	9	0	0	0	3
Otu001895	0	0	0	0	0	0	0	0	0	0	0	0	0	0	0	0	0	0	0	0	0	0	0	0	0	0	0	0	0	0	0	0	0	0	0	0	0	0	0	0	0	0	0	202	0	0	34	0	0
Otu001896	0	0	0	0	0	0	0	0	0	0	0	0	0	0	0	0	0	0	0	0	0	0	0	0	0	0	0	0	0	0	0	0	0	2	0	0	0	0	0	0	0	0	0	0	0	0	70	0	0
Otu001897	0	0	0	0	0	0	0	0	0	0	0	0	0	0	0	0	0	0	0	0	66	0	0	0	5	0	0	0	0	0	0	0	0	0	0	0	0	0	0	0	0	0	0	0	0	0	0	0	0
Otu001898	0	0	0	3	0	0	0	0	0	0	0	0	0	0	0	0	0	0	0	0	0	0	0	0	0	0	0	0	0	0	0	0	0	0	0	0	0	0	0	76	0	0	0	110	0	0	47	0	0
Otu001899	3	3	4	1	0	2	1	6	4	10	2	5	0	0	0	0	0	2	5	0	0	0	0	0	0	0	0	3	0	0	0	0	5	0	0	0	0	0	0	0	0	0	0	0	3	0	0	0	0
Otu001900	0	2	0	1	0	0	0	0	0	0	0	0	0	0	0	3	0	0	0	0	0	0	0	0	2	0	0	0	0	0	0	0	0	5	0	0	0	0	0	0	0	0	0	0	0	0	0	0	0
Otu001901	0	0	0	0	0	0	0	0	6	0	0	0	0	0	0	0	0	0	0	0	0	0	0	0	2	0	0	0	0	0	0	0	0	0	0	0	0	0	0	0	0	0	0	0	0	0	0	0	0
Otu001902	0	0	0	0	0	0	0	0	0	0	0	0	0	0	0	2	0	0	0	0	0	0	0	0	0	0	23	0	0	0	0	95	0	0	0	0	0	0	0	0	0	0	0	0	0	0	0	0	0
Otu001903	0	0	0	0	0	0	0	0	0	0	0	0	0	0	2	4	0	0	0	0	0	0	0	0	0	0	0	0	0	0	2	0	0	7	11	0	0	0	0	47	0	0	0	0	0	0	0	0	0
Otu001904	0	0	0	0	0	0	0	0	0	0	0	0	0	0	0	0	0	0	0	0	0	0	0	0	2	0	0	0	0	0	0	119	0	0	0	0	0	0	0	0	0	0	0	0	0	0	0	0	0
Otu001905	0	6	0	0	0	0	0	0	0	0	0	0	0	0	0	3	0	0	0	0	0	0	0	0	0	0	0	0	0	0	0	0	0	7	0	0	0	0	0	0	0	0	0	0	0	0	0	0	0
Otu001906	0	1	2	0	0	0	0	11	3	0	6	1	0	0	0	0	0	0	0	0	0	0	3	0	0	0	0	8	0	0	0	0	0	0	0	0	0	0	0	0	0	0	0	0	2	0	0	0	1
Otu001907	0	0	0	2	0	0	0	1	0	3	0	6	0	0	0	0	0	0	5	0	0	0	3	0	0	0	0	3	0	0	0	0	2	0	0	0	0	0	0	0	0	0	0	0	8	0	0	0	0
Otu001908	0	0	0	0	1	0	0	0	2	0	0	7	0	0	0	0	0	2	3	0	0	0	2	0	0	0	0	0	0	0	0	0	4	0	0	0	0	0	0	0	0	0	0	0	7	0	0	0	0
Otu001909	0	0	0	0	0	0	0	0	0	0	0	0	0	0	0	0	0	0	0	0	0	0	0	0	0	0	0	0	0	0	0	0	0	0	0	0	0	0	0	0	0	0	0	92	0	0	0	0	0
Otu001910	0	0	0	0	0	0	0	0	0	0	0	0	0	0	1	9	0	0	0	0	0	0	0	0	4	0	0	0	0	0	2	0	0	5	0	0	0	0	0	0	0	0	0	0	0	0	0	0	0
Otu001911	0	0	0	0	0	0	0	0	0	2	0	0	0	0	0	0	0	0	5	0	0	0	0	0	0	0	17	0	0	0	0	0	0	0	2	0	0	0	0	0	0	0	0	63	0	0	0	0	0
Otu001912	0	0	0	0	0	0	0	0	0	0	0	0	0	0	0	0	0	0	0	0	0	0	0	0	4	0	0	0	0	0	0	0	0	3	0	0	0	0	0	25	0	0	0	0	0	0	0	0	0
Otu001913	0	0	0	0	0	0	0	0	0	0	0	0	0	0	1	5	0	0	0	0	0	0	0	0	0	0	40	0	0	0	0	0	0	7	0	0	0	0	0	0	0	0	0	0	0	0	187	0	0
Otu001914	0	0	0	0	0	0	0	0	0	0	0	0	0	0	0	0	0	0	0	0	0	0	0	0	5	0	0	0	0	0	0	0	0	0	0	0	0	0	0	0	0	0	0	0	0	0	0	0	0
Otu001915	0	0	0	0	0	0	0	0	0	0	0	0	0	0	0	3	0	0	0	0	0	0	4	0	0	0	0	0	0	0	0	0	0	0	0	0	0	0	0	0	0	0	0	0	0	0	0	0	0
Otu001916	0	0	0	0	0	0	0	0	0	0	0	0	0	0	0	0	0	0	0	0	0	0	0	0	0	0	0	0	0	0	0	0	0	0	0	0	0	0	0	0	0	0	0	196	0	0	0	0	0
Otu001917	0	0	0	0	0	1	0	0	2	6	0	0	0	0	0	0	0	0	0	0	50	0	0	0	0	0	0	0	0	0	0	0	0	0	0	0	0	0	0	0	0	0	0	78	0	0	0	0	3
Otu001918	0	0	0	0	0	0	0	0	0	0	0	0	0	0	0	0	0	0	0	0	0	0	0	0	0	0	0	0	0	0	0	0	0	0	0	0	0	0	0	0	0	0	0	0	0	0	28	0	0
Otu001919	0	16	8	9	0	4	6	1	0	10	0	0	0	0	0	0	0	1	0	0	0	0	2	0	0	0	0	6	0	0	0	0	8	0	0	0	0	0	0	0	0	0	0	0	9	0	0	0	2
Otu001920	0	0	0	0	0	0	0	0	0	0	0	0	0	0	2	0	0	0	0	0	0	0	0	0	7	0	0	0	0	0	1	0	0	0	0	0	0	0	0	0	0	0	0	0	0	0	0	0	0
Otu001921	0	0	0	0	0	0	0	0	0	0	0	0	0	0	2	0	0	0	0	0	0	0	0	0	0	0	86	0	0	0	0	0	0	4	0	0	0	0	0	0	0	0	0	0	0	0	0	0	0
Otu001922	2	2	0	0	0	0	0	0	0	0	0	0	0	0	0	0	0	0	0	0	0	0	0	0	0	0	0	0	0	0	0	4	0	0	0	0	0	0	0	0	0	0	0	13	0	0	0	0	0
Otu001923	0	0	0	0	0	0	0	2	2	0	0	2	0	0	0	0	0	0	0	0	0	0	0	0	0	0	0	0	0	0	0	0	0	0	0	0	0	0	0	46	0	0	0	0	0	0	0	0	0
Otu001924	0	0	0	0	0	0	0	4	0	0	0	0	0	0	2	4	0	0	0	0	0	0	0	0	0	0	0	0	0	0	0	46	0	0	0	0	0	0	0	0	0	0	0	142	0	0	29	0	0
Otu001925	0	0	0	0	0	0	0	0	0	0	0	0	0	0	0	0	0	0	0	0	0	0	0	0	0	0	0	0	0	0	0	0	0	1	0	0	0	0	0	0	0	0	0	0	0	0	95	0	0
Otu001926	0	0	0	0	0	0	0	0	0	0	0	0	0	0	0	0	0	0	0	0	0	0	0	0	0	0	0	0	0	0	0	0	0	0	0	0	0	0	0	0	0	0	0	130	0	0	0	0	0
Otu001927	0	1	0	0	0	0	0	0	0	0	0	0	0	0	0	0	2	0	4	0	0	0	0	0	0	0	0	0	0	0	0	0	0	0	0	0	0	0	0	25	0	0	0	0	0	0	0	0	0
Otu001928	0	5	0	4	0	2	0	2	0	4	0	2	0	0	0	0	0	1	0	0	0	0	0	0	0	0	0	0	0	0	0	0	0	0	0	0	0	0	0	0	0	0	0	39	2	0	0	0	0
Otu001929	0	0	0	0	0	0	0	0	0	0	0	0	0	0	0	0	0	0	0	0	0	0	0	0	0	0	0	0	0	0	0	0	0	0	0	0	0	0	0	0	0	0	0	0	0	0	0	0	0
Otu001930	0	0	0	0	0	0	0	0	0	0	0	2	0	0	0	0	0	0	0	0	0	0	0	0	2	0	0	0	0	0	0	0	0	0	0	0	0	0	0	60	0	0	0	23	0	0	0	0	2
Otu001931	0	0	1	3	0	1	0	5	0	0	0	0	0	0	0	0	0	0	0	0	0	0	0	0	8	0	0	0	0	0	0	0	0	0	0	0	0	0	0	0	0	0	0	0	0	0	0	0	0
Otu001932	0	5	0	2	0	3	0	0	11	0	5	0	0	0	0	0	0	0	2	0	0	0	0	0	0	0	0	0	0	0	0	0	0	0	0	0	0	0	0	0	0	0	0	0	0	0	0	0	0
Otu001933	0	0	0	0	0	0	0	0	0	0	0	0	0	0	0	0	0	0	0	0	90	0	0	0	0	0	0	0	0	0	0	0	0	0	0	0	0	0	0	0	0	0	0	0	0	0	0	0	0
Otu001934	0	0	0	0	0	0	0	0	0	0	0	0	0	0	0	2	0	0	0	0	0	0	0	0	0	0	0	0	0	0	0	131	0	0	2	0	0	0	0	0	0	0	0	0	0	0	0	0	0
Otu001935	0	0	0	0	0	0	0	0	0	0	0	0	2	0	0	0	0	0	0	0	0	0	0	0	0	0	0	0	0	0	0	0	0	0	0	0	0	0	0	0	0	0	0	140	0	0	0	0	0
Otu001936	9	18	5	16	0	8	9	14	7	18	24	19	0	0	0	0	0	0	8	0	0	0	13	0	0	0	0	18	0	0	0	0	19	0	0	0	0	0	0	0	0	0	0	0	7	0	0	0	18
Otu001937	0	3	7	5	0	1	0	0	0	0	0	0	0	0	0	0	0	0	0	0	0	0	0	0	0	0	0	2	0	0	0	0	0	0	0	0	0	0	0	0	0	0	0	0	0	0	0	0	0
Otu001938	3	5	3	0	0	3	2	8	4	7	2	8	0	0	0	0	0	5	4	0	0	0	3	0	0	0	0	4	0	0	0	0	0	0	0	0	0	0	0	0	0	0	0	0	9	0	0	0	0
Otu001939	0	3	0	5	0	0	2	4	0	2	0	4	0	0	0	0	0	0	2	0	0	0	0	0	0	0	0	2	0	0	0	0	8	0	0	0	0	0	0	0	0	0	0	0	0	0	0	0	0
Otu001940	4	0	0	0	0	2	0	0	0	3	3	4	0	0	0	0	0	0	0	0	0	0	0	0	0	0	0	0	0	0	0	29	2	0	0	0	0	0	0	0	0	0	0	0	0	0	0	0	0
Otu001941	0	0	3	0	0	0	5	0	4	0	0	0	0	0	0	0	0	0	0	0	0	0	0	0	10	0	0	0	0	0	0	0	0	0	0	0	0	0	0	0	0	0	0	0	0	0	0	0	0
Otu001942	2	3	0	2	0	3	0	0	0	0	8	0	0	0	0	0	0	1	0	0	0	0	2	0	0	0	0	2	0	0	0	0	0	0	0	0	0	0	0	0	0	0	0	0	0	0	0	0	0
Otu001943	0	5	0	0	0	0	3	4	6	12	0	0	0	0	0	0	0	0	0	0	0	0	0	0	1	0	0	0	0	0	0	0	2	0	8	0	0	0	0	15	0	0	0	0	0	0	0	0	2
Otu001944	0	0	2	0	0	0	0	0	0	0	0	0	0	0	0	0	0	0	0	0	0	0	1	0	0	0	0	0	0	0	0	0	0	0	0	0	0	0	0	0	0	0	0	124	0	0	0	0	1
Otu001945	0	0	0	0	0	0	0	0	1	3	0	0	0	0	0	0	3	0	3	0	0	0	2	0	0	0	0	0	0	0	0	0	1	0	0	0	3	0	0	29	0	0	0	0	2	0	0	0	2
Otu001946	2	5	0	5	0	0	0	0	0	0	4	4	0	0	0	2	0	0	0	0	0	0	1	0	0	0	19	0	0	0	0	0	0	0	0	0	0	0	0	26	0	0	0	0	0	0	0	0	0
Otu001947	0	0	0	0	0	0	0	0	0	0	0	0	0	0	0	0	0	0	0	0	0	0	0	0	0	0	0	0	0	0	0	0	0	0	0	0	0	0	0	0	0	0	0	0	0	0	0	0	0
Otu001948	0	3	2	0	0	0	0	0	0	0	0	0	0	0	0	0	0	0	0	0	0	0	0	0	0	0	0	1	0	0	0	0	0	0	0	0	0	0	0	46	0	0	0	0	0	0	0	0	3
Otu001949	0	0	0	0	0	0	0	0	0	0	0	0	0	0	0	0	0	0	0	0	0	0	0	0	0	0	0	0	0	0	0	0	0	0	0	0	0	0	0	0	0	0	0	135	0	0	0	0	0
Otu001950	0	2	3	0	0	3	0	0	0	2	8	2	0	0	0	0	0	0	0	0	0	0	0	0	0	0	0	2	0	0	0	0	6	0	0	0	0	0	0	145	0	0	0	0	0	0	0	0	2
Otu001951	0	0	0	0	0	0	0	0	0	0	0	0	0	0	0	0	0	0	0	0	0	0	0	0	0	0	0	0	0	0	0	0	0	0	0	0	0	0	0	0	0	0	0	0	0	0	124	0	0
Otu001952	1	7	0	1	0	5	1	0	2	0	8	2	0	0	0	0	0	0	0	0	0	0	1	0	0	0	0	3	0	0	0	0	1	0	0	0	0	0	0	0	0	0	0	0	4	0	0	0	4
Otu001953	0	11	13	6	0	4	8	2	8	7	9	9	0	0	0	0	0	7	11	0	0	0	0	0	0	0	0	6	0	0	0	0	0	0	0	0	0	0	0	0	0	0	0	0	11	0	0	0	0
Otu001954	3	0	0	0	0	0	0	0	0	0	0	0	0	0	0	0	0	0	0	0	0	0	0	0	0	0	0	0	0	0	0	0	0	0	0	0	0	0	0	0	0	0	0	0	0	0	0	0	0
Otu001955	0	2	0	0	0	0	0	0	0	0	0	0	0	0	0	5	0	0	2	0	0	0	0	0	0	0	0	3	0	0	0	0	0	2	0	0	0	0	0	23	0	0	0	0	0	0	0	0	0
Otu001956	0	0	0	0	0	0	0	0	0	0	0	0	2	0	0	0	0	0	0	0	40	0	0	0	0	0	17	0	0	0	0	0	0	0	0	0	0	0	0	0	0	0	0	0	0	0	0	0	0
Otu001957	0	0	0	0	0	0	2	0	0	0	0	0	0	0	0	0	0	0	0	0	0	0	0	0	0	0	0	0	0	0	0	0	0	0	0	0	0	0	0	26	0	0	0	0	0	0	81	0	0
Otu001958	0	0	0	4	0	0	0	12	8	0	0	2	0	0	0	0	0	0	0	0	0	0	0	0	0	1	0	0	0	0	0	0	0	0	0	0	0	0	0	0	0	0	0	0	0	0	0	0	0
Otu001959	3	1	0	0	0	6	2	0	0	0	0	2	0	0	0	0	0	0	0	0	0	0	0	0	0	0	0	0	0	0	0	0	0	0	0	0	0	0	0	0	0	0	0	0	0	0	0	0	0
Otu001960	0	0	0	0	0	0	0	0	0	0	0	0	0	0	0	0	0	0	0	0	0	0	0	0	0	0	0	0	0	0	0	0	0	0	0	0	0	0	0	0	0	0	0	0	0	0	0	0	0
Otu001961	0	2	0	0	6	3	0	0	2	0	0	0	0	0	0	0	0	1	0	0	0	0	0	0	0	0	0	1	0	0	0	114	0	0	6	0	0	0	0	30	0	0	0	0	0	0	0	0	0
Otu001962	0	2	0	4	0	0	0	0	0	0	6	0	0	0	0	0	0	2	0	0	0	0	0	0	0	0	0	0	0	0	0	0	0	0	0	0	0	0	0	0	0	0	0	0	0	0	0	0	0
Otu001963	0	0	0	0	0	0	0	0	0	0	0	0	0	0	0	0	0	0	0	0	46	0	0	0	0	0	0	0	0	0	0	0	0	2	0	0	0	0	0	0	0	0	0	0	0	0	108	0	0
Otu001964	0	0	0	0	0	0	0	0	0	0	0	0	0	0	0	0	0	0	0	0	0	0	0	0	0	0	0	2	0	0	0	0	0	4	2	0	0	0	0	0	0	0	0	0	3	0	116	0	0
Otu001965	0	0	0	0	0	0	5	0	5	0	0	1	0	0	12	0	0	0	0	0	0	0	0	0	0	0	125	0	0	0	0	0	0	0	0	0	0	0	0	88	0	0	0	153	0	0	0	0	0
Otu001966	0	5	0	2	0	0	4	10	3	0	0	0	0	0	0	0	0	0	0	0	0	0	0	0	0	0	0	2	0	0	0	0	0	0	0	0	0	0	0	0	0	0	0	0	0	0	0	0	0
Otu001967	0	0	0	0	0	0	0	0	0	0	0	0	0	0	0	0	0	0	0	0	0	0	0	0	1	0	0	0	0	0	0	49	0	3	0	0	0	0	0	0	0	0	0	0	0	0	0	0	0
Otu001968	0	0	0	0	0	0	0	0	0	0	0	0	0	0	0	0	0	0	0	0	0	0	2	0	4	0	16	0	0	0	0	0	0	0	5	0	0	0	0	0	0	0	0	26	0	0	41	0	0
Otu001969	0	0	0	0	0	0	0	0	0	0	0	0	0	0	0	2	0	0	0	0	0	0	0	0	5	0	0	0	0	0	0	0	0	8	0	0	0	0	0	0	0	0	0	0	0	0	123	0	0
Otu001970	0	0	0	0	0	0	0	0	0	0	0	0	0	0	0	0	0	0	0	0	0	0	0	0	0	0	0	0	0	0	0	103	0	0	0	0	0	0	0	0	0	0	0	0	0	0	0	0	0
Otu001971	0	0	0	0	0	0	0	0	0	0	0	0	0	0	0	0	0	0	0	0	63	0	0	0	10	0	0	0	0	0	0	60	0	2	0	0	0	0	0	10	0	0	0	0	0	0	0	0	0
Otu001972	3	10	6	16	0	10	2	18	20	20	38	10	0	0	0	0	2	14	19	0	0	0	28	0	0	0	0	13	0	0	0	0	12	0	0	0	0	0	0	0	0	0	0	0	29	0	0	0	23
Otu001973	0	0	0	0	0	0	0	0	0	7	0	0	0	0	0	4	0	0	1	0	0	0	0	0	0	0	6	0	0	0	0	0	0	0	0	0	0	0	0	0	0	0	0	0	0	0	0	0	0
Otu001974	0	0	0	0	0	0	0	0	0	0	0	0	0	0	0	0	0	0	0	0	0	0	0	0	0	0	0	0	0	0	0	0	0	0	0	0	0	0	0	0	0	0	0	211	0	0	0	0	0
Otu001975	4	0	5	0	0	1	0	2	0	11	0	0	0	0	0	0	0	2	1	0	0	0	3	0	0	0	0	0	0	0	0	0	3	0	0	0	0	0	0	0	0	0	0	0	3	0	0	0	2
Otu001976	0	0	2	0	0	2	0	5	1	6	12	4	0	0	0	0	0	3	0	0	0	0	0	0	0	0	0	0	0	0	0	0	7	0	0	0	0	0	0	0	0	0	0	0	0	0	0	0	0
Otu001977	1	4	2	5	0	2	5	4	3	0	13	2	0	0	0	0	0	0	6	0	0	0	3	0	0	0	0	2	0	0	0	0	2	0	0	0	0	0	0	0	0	0	0	0	15	0	0	0	1
Otu001978	0	0	0	0	0	0	0	0	0	0	0	0	0	0	0	0	0	0	0	0	0	0	0	0	0	0	0	2	0	0	0	127	0	0	0	0	0	0	0	2	0	0	0	0	0	0	0	0	0
Otu001979	0	0	0	0	0	0	0	0	0	0	0	0	1	0	0	5	0	0	0	0	0	0	0	0	2	0	0	0	0	0	0	0	0	5	3	0	0	0	0	0	0	0	0	0	0	0	0	0	0
Otu001980	0	0	0	0	0	0	0	0	0	0	0	0	0	0	0	0	0	0	0	0	0	0	0	0	0	0	0	0	0	0	0	0	0	0	0	0	0	0	0	36	0	0	0	0	0	0	0	0	0
Otu001981	5	0	0	5	0	0	0	0	0	0	3	0	0	0	0	0	0	0	0	0	0	0	0	0	0	0	0	0	0	0	0	0	3	0	0	0	0	0	0	0	0	0	0	0	0	0	0	0	0
Otu001982	0	0	0	0	0	0	0	0	0	0	0	0	0	0	0	0	0	0	0	0	0	0	0	0	0	0	0	0	0	0	0	0	0	0	0	0	0	0	0	0	0	0	0	0	0	0	74	0	0
Otu001983	3	0	0	3	0	6	0	2	3	0	0	6	0	0	0	0	0	3	6	0	0	0	4	0	0	0	0	0	0	0	0	0	6	0	0	0	0	0	0	0	0	0	0	0	23	0	0	0	3
Otu001984	4	7	0	1	0	0	2	6	1	4	0	1	0	0	0	0	0	2	7	0	0	0	0	0	0	0	0	0	0	0	0	0	2	0	0	0	0	0	0	0	0	0	0	0	6	0	0	0	1
Otu001985	0	5	0	2	0	1	0	0	2	0	0	0	0	0	0	0	0	0	0	0	0	0	2	0	0	0	0	2	0	0	0	0	0	0	0	0	0	0	0	0	0	0	0	0	0	0	0	0	8
Otu001986	0	0	0	0	0	0	0	0	0	0	0	0	0	0	0	0	0	0	0	0	0	0	0	0	0	0	9	0	0	0	0	0	0	0	0	0	0	0	0	6	0	0	0	0	0	0	0	0	0
Otu001987	0	0	0	0	0	0	0	0	0	0	0	0	0	0	0	3	0	0	0	0	0	0	0	0	0	0	0	0	0	0	0	0	0	0	0	0	0	0	0	0	0	0	3	132	0	0	136	0	0
Otu001988	0	0	0	0	0	0	0	0	0	0	0	0	0	0	0	0	0	0	0	0	59	0	0	0	0	0	0	0	0	0	0	0	0	0	0	0	0	0	0	0	0	0	0	0	0	0	0	0	0
Otu001989	0	0	0	1	2	5	0	5	0	2	0	0	0	0	0	0	0	0	0	0	0	0	0	0	0	0	0	0	0	0	0	0	0	2	0	0	0	0	0	0	0	0	0	0	0	0	0	0	0
Otu001990	0	0	0	0	0	0	0	0	0	0	0	0	0	0	0	3	0	0	0	0	0	0	0	0	6	0	0	0	0	0	0	0	0	0	0	0	0	0	0	0	0	0	0	0	0	0	0	0	0
Otu001991	0	0	0	0	0	0	0	0	0	0	0	0	0	0	0	3	0	0	0	0	0	0	0	0	0	0	0	0	0	0	0	121	0	0	0	0	0	0	0	0	0	0	0	0	0	0	0	0	0
Otu001992	0	0	0	0	0	0	0	0	0	0	0	0	0	0	0	0	0	0	0	0	0	0	0	0	0	0	0	0	0	0	0	0	0	0	0	0	0	0	0	0	0	0	0	0	0	0	94	0	0
Otu001993	0	0	0	0	0	0	0	0	0	0	0	0	0	0	0	7	0	0	0	0	0	0	0	0	0	0	0	0	0	0	0	0	0	3	11	0	0	0	0	0	0	0	0	0	0	0	0	0	0
Otu001994	0	0	0	0	0	0	0	0	0	0	0	0	0	0	0	3	0	0	0	0	122	0	0	0	7	0	0	0	0	0	0	0	0	0	0	0	0	0	0	0	0	0	0	0	0	0	0	0	0
Otu001995	8	0	5	4	0	3	6	0	7	7	11	8	0	0	0	0	0	0	5	0	0	0	2	0	0	0	0	0	0	0	0	0	0	0	0	0	0	0	0	0	0	0	0	0	17	0	0	0	0
Otu001996	0	0	2	0	0	4	2	4	0	2	5	0	0	0	0	0	0	0	2	0	0	0	0	0	0	0	0	0	0	0	0	0	0	0	0	0	0	0	0	0	0	0	0	0	0	0	0	0	0
Otu001997	0	0	0	0	0	0	0	0	0	0	0	0	0	0	0	0	0	0	0	0	0	0	2	0	0	0	0	0	0	0	0	0	2	0	0	0	0	0	0	0	0	0	0	0	0	0	0	0	0
Otu001998	0	0	0	0	0	0	0	0	0	0	0	0	0	0	0	0	0	0	0	0	0	0	0	0	10	0	0	0	0	0	0	0	0	0	0	0	0	0	0	0	0	0	0	0	0	0	0	0	0
Otu001999	3	2	2	5	3	6	0	0	12	4	4	0	0	0	0	0	0	0	0	0	0	0	3	0	0	0	0	2	0	0	0	0	5	0	0	0	0	0	0	0	0	0	0	0	7	0	0	0	2
[truncated: 18,875 more rows]
[truncated: 97 more columns]
